# Supplementary material for: The Complementary Health Approaches for Pain Survey (CHAPS): Validity testing and characteristics of a rural population with pain
Source: PLoS One. 2018 May 2;13(5):e0196390. doi: 10.1371/journal.pone.0196390 (PMC5931640; doi:10.1371/journal.pone.0196390)
Supplement: S1 Dataset — (CSV) [file pone.0196390.s002.csv]

ID	Chronic_past	Chronic_present	Current_pain	best_wk	worst_wk	avg_wk	avg_3month	afraid_wk	dep_wk	tired_wk	anxious_wk	stressed_wk	sleep_wk	comfort_wk	ind_wk	work_wk	meds_wk	nostore_wk	nochores_wk	nosocial_wk	noexer_wk	nohobbies_wk	Herbs_CL	Herbs_wont	Herbs_none	Herbs_soon	Herbs_current	Herbs_doer	Herbs_eff	Vitmin_CL	Vitmin_wont	Vitmin_none	Vitmin_soon	Vitmin_current	Vitmin_doer	Vitmin_eff	Pro_CL	Pro_wont	Pro_none	Pro_soon	Pro_current	Pro_doer	Pro_eff	Othersup_CL	Othersup_wont	Othersup_none	Othersup_soon	Othersup_current	Othersup_doer
1	1	1	1	1	6	4	7	0	0	3	7	7	0	0	0	0	0	0	0	0	0	3	1000						1000	1000						1000	1000						1000	1000
2	1	1	8	6	9	7	3	3	2	5	5	8	8	10	8	8	2	1	8	8	8	8	1000	1	0	0	0	0	1000	1000	0	0	0	0	1	1000	1000	0	0	0	0	1	1000	1000	1	0	0	0	0
3	1	1	7	5	10	6	8	0	3	6	3	6	3	3	2	7	1	1	1	2	4	3	1000	1	0	0	0	0	1000	1000	0	0	0	0	1	1000	1000	0	0	0	0	0	1000	1000	1	0	0	0	0
4	1	0	8	8	9	8	10	0	0	4	4	0	4	0	0	0	0	0	0	0	0	0	1000	1	0	0	0	0	1000	1000						1000	1000	1	0	0	0	0	1000	1000	1	0	0	0	0
5			10	10	10	10	10	9	10	10	10	10	0	10	10	9	0	10	10	10	6		1000						1000	1000						1000	1000						1000	1000
6	1	1	7	6	10	7	7	0	7	8	7	9	10	5	2	0	9	9	8	8	10	7	1000	1	0	0	0	0	1000	1000	1	0	0	0	0	1000	1000						1000	1000	1	0	0	0	0
7	1	1	8	6	9	7	8	7	9	9	8	8	8	9	7	8	8	7	9	8	8	8	1000	1	0	0	0	0	1000	1000	1	0	0	0	0	1000	1000	1	0	0	0	0	1000	1000	1	0	0	0	0
8	1	1	8	5	10	8																	1000	1	0	0	0	0	1000	1000	0	0	0	0	1	1000	1000	1	0	0	0	0	1000	1000	1	0	0	0	0
9	1	1	8	5	10	8	6	4	5	10	8	10	8	8	8	9	10	10	10	10	10	10	1000	1	0	0	0	0	1000	1000	0	0	0	0	1	1000	1000	0	0	0	0	1	1000	1000	0	0	0	0	1
10	1	1	4	4	7	5	4	4	6	10	8	8	8	8		10	10	1	3	1	1	1	1000	1	0	0	0	0	1000	1000	1	0	0	0	0	1000	1000	1	0	0	0	0	1000	1000	1	0	0	0	0
11			4	2	7	4	4	2	4	5	3	3	6	4	4	5	0	0	1	1	1	1	1000	1	0	0	0	0	1000	1000	1	0	0	0	0	1000	1000						1000	1000	1	0	0	0	0
12	1	1	3	2	7	3	3	0	0	7	1	3	7	7	2	10	0	3	9	3	9	8	1000	1	0	0	0	0	1000	1000	1	0	0	0	0	1000	1000						1000	1000	0	0	0	0	1
13	1	1	7	6	8	7	7	0	8	6	8	8	10	9	5	10	9	5	5	5	7	7	1000	1	0	0	0	0	1000	1000	1	0	0	0	0	1000	1000	1	0	0	0	0	1000	1000	1	0	0	0	0
14	1	1	4	2	6	5	5	0	4	8	5	5	8	8	5	5	2	4	4	5	5	5	1000	1	0	0	0	0	1000	1000	1	0	0	0	0	1000	1000	1	0	0	0	0	1000	1000	1	0	0	0	0
15	1	1	9	6	10	7	7	0	6	4	3	6	8	9	9	9	5	5	8	8	9	8	1000	0	0	1	0	0	1000	1000	0	0	1	0	0	1000	1000						1000	1000	0	0	1	0	0
16	1	1	8	6	10	7	9	6	9	8	8	8	7	6	9	7	9	9	10	9	9	7	1000	1	0	0	0	0	1000	1000	1	0	0	0	0	1000	1000						1000	1000	1	0	0	0	0
17	1	1	5	2	9	6	6	0	0	8	0	0	2	5	1	4	0	0	5		9	9	1000	1	0	0	0	0	1000	1000	1	0	0	0	0	1000	1000						1000	1000	1	0	0	0	0
18	1	1	3	2	7	4	4	0	0	5	0	0	8	8	7	8	2	2	7	7	9	7	1000	1	0	0	0	0	1000	1000	0	0	0	0	1	1000	1000						1000	1000	0	0	0	0	1
19	1	1	8	7	9	7	8	0	0	7	0	3	2	6	0	0	5	0	0	0	8	8	1000	0	0	0	0	1	1000	1000	0	0	0	0	1	1000	1000	1	0	0	0	0	1000	1000	0	0	0	0	1
20	1	1	4	2	8	5	5	0	0	7	5	9	10	8	0	0	0	0	3	3	10	8	1000	0	0	0	0	1	1000	1000	0	0	0	1	0	1000	1000	1	0	0	0	0	1000	1000	1	0	0	0	0
21	1	1	3	1	7	5	5	5	8	8	8	8	3	5	1	9	7	1	1	1	10	10	1000						1000	1000	0	0	0	1	0	1000	1000	0	0	0	1	0	1000	1000	0	0	0	1	0
22	1	1	8	8	9	8	8	0	0	10	5	1	10	10	8	9	10	0	9	9	9	9	1000	0	0	0	0	1	1000	1000	0	0	0	0	1	1000	1000						1000	1000	0	0	0	0	1
23	1	1	7	4	9	7	5	2	8	7	8	8	9	5	7	6	7	8	7	7	9	9	1000	1	0	0	0	0	1000	1000	1	0	0	0	0	1000	1000	1	0	0	0	0	1000	1000	1	0	0	0	0
24	1	1	9	6	10	6	6	2	2	8	8	8	8	8	8	8	2	9	9	9	9	9	1000	1	0	0	0	0	1000	1000	1	0	0	0	0	1000	1000						1000	1000	1	0	0	0	0
25	1	1	8	8	8	8	8	1	1	6	1	1	7	4	0	4		4	4	2	0	2	1000	1	0	0	0	0	1000	1000	0	0	0	0	1	1000	1000	0	0	0	0	1	1000	1000	0	0	0	0	1
26	1	1	10	6	10	6	4	10	10	10	10	10	10	8	10	7	10	7	10	7	10	10	1000	1	0	0	0	0	1000	1000	1	0	0	0	0	1000	1000	1	0	0	0	0	1000	1000	1	0	0	0	0
27	1	1	6	5	9	7	7	0	3	3	3	3	5	6	2	10	10	5	5	5	8	8	1000	1	0	0	0	0	1000	1000	1	0	0	0	0	1000	1000	1	0	0	0	0	1000	1000	1	0	0	0	0
28	1	1	5	1	5	6	8	1	1	5	7	7	8	10	10	1	0	0	0	0	0	3	1000	1	0	0	0	0	1000	1000	1	0	0	0	0	1000	1000						1000	1000	0	1	0	0	0
29	1	1	7	3	8	7	5	0	2	9	0	2	7	7	0	7	8	0	7	7	9	2	1000	1	0	0	0	0	1000	1000	1	0	0	0	0	1000	1000	1	0	0	0	0	1000	1000	1	0	0	0	0
30	1	1	6	5	9	10	10	0	0	6	0	0	4	5	4	8	5	5	10	5	10	9	1000	1	0	0	0	0	1000	1000	1	0	0	0	0	1000	1000	1	0	0	0	0	1000	1000	1	0	0	0	0
31	1	1	5	2	6	4	5	0	0	7	0	0	4	1	0	7	7	10	8	8	2	2	1000	1	0	0	0	0	1000	1000	0	0	0	1	0	1000	1000	1	0	0	0	0	1000	1000	1	0	0	0	0
32	1	1	4	2	9	6	6	2	3	5	4	4	4	4	4	7	7	4	5	5	2	3	1000	1	0	0	0	0	1000	1000	1	0	0	0	0	1000	1000						1000	1000	1	0	0	0	0
33	1	1	8	8	9	8	8	6	7	7	7	7	9	10	9	7	8	9	8	8	10	10	1000	1	0	0	0	0	1000	1000	1	0	0	0	0	1000	1000	1	0	0	0	0	1000	1000
34	1	1	6	4	8	5	4	3	5	5	6	5	6	6	4	8	3	4	6	7	5	6	1000	1	0	0	0	0	1000	1000	0	0	0	0	1	1000	1000						1000	1000	0	1	0	0	0
35	1	1	3	3	6	5	8	0	2	2	2	2	3	3	2	3	4	2	3	2	2	2	1000						1000	1000						1000	1000						1000	1000
36	1	1	6	4	5	4	6	0	0	0	0	0	10	8	0	5	5	0	5	0	2	0	1000	1	0	0	0	0	1000	1000	0	0	0	1	0	1000	1000						1000	1000	1	0	0	0	0
37	1	1	7	0	7	5	7	1	10	10	10	10	9	9	9	9	9	10	10	10	10	10	1000	1	0	0	0	0	1000	1000	1	0	0	0	0	1000	1000	1	0	0	0	0	1000	1000	1	0	0	0	0
38	1	1	4	2	10	4	3	0	0	5	3	5	0	4	4	4	5	4	4	4	4	3	1000	1	0	0	0	0	1000	1000	0	0	0	0	1	1000	1000	0	0	0	0	1	1000	1000	1	0	0	0	0
39	1	1	4	4	7	4	4																1000						1000	1000						1000	1000						1000	1000
40	1	0	1	0	2	1	1	0	0	2	1	1	1	0	0	0	0	0	0	0	1	0	1000	1	0	0	0	0	1000	1000	1	0	0	0	0	1000	1000	1	0	0	0	0	1000	1000	1	0	0	0	0
41	1	1	8	8	9	9	9	7	9	10	10	10	10	10	5	7	9	7	7	7	4	2	1000	1	0	0	0	0	1000	1000	0	0	0	0	1	1000	1000						1000	1000	0	0	0	0	1
42	0	0	3	2	8	5	5	0	0	10	0	10	3	6	8	5	0	5	5	5	1	10	1000						1000	1000						1000	1000						1000	1000
43	1	1	7	6	9	6	6	0	2	3	0	3	4	6	0	3	3	3	8	7	7	6	1000	1	0	0	0	0	1000	1000	1	0	0	0	0	1000	1000	1	0	0	0	0	1000	1000	1	0	0	0	0
44	1	1	8	8	9	8	7		7	7		7	9	8	7	7	8	6	6	6	10	9	1000						1000	1000						1000	1000						1000	1000
45	1	1	6	6	7	7	7	0	3	5	1	4	1	8	0	2	0	0	2	1	2	0	1000	1	0	0	0	0	1000	1000	1	0	0	0	0	1000	1000	1	0	0	0	0	1000	1000	1	0	0	0	0
46	1	0	6	2	10	5	5	3	3	4	4	4	3	6	3	5	4	4	4	5	5	7	1000	1	0	0	0	0	1000	1000	0	0	0	0	1	1000	1000	1	0	0	0	0	1000	1000	0	0	0	0	1
47	1	1	6	5	10	7	9	0	9	10	10	10	10	10	10	10		0	0	0		0	0	1	0	0	0	0	1000	0	1	0	0	0	0	1000	0	1	0	0	0	0	1000	0	1	0	0	0	0
48	1	1	6	4	10	6	8	10	6	10	10	10	10	10	0	10	10	0	0	0	8	10	0	1	0	0	0	0	1000	0	1	0	0	0	0	1000	0	0	0	0	1	0	1000	0	1	0	0	0	0
49	1	1	5	3	8	5	5	2	9	10	7	8	2	8	10	10	2	5	9	2	5	9	0	0	0	0	0	1	1000	0	0	0	0	0	1	1000	0	0	0	0	0	1	1000	0	0	0	0	0	1
50	1	1	3	3	3	3	5.5	0	0	0	0	0	0	0	0	0	0	10	10	10	10	10	0	1	0	0	0	0	1000	0	1	0	0	0	0	1000							1000	0	1	0	0	0	0
51	1	1	6	3	10	7	8	0	2	8	2	8	8	8	6	7	9	3	8	6	8	8	0	1	0	0	0	0	1000	0	0	0	0	1	0	1000							1000	0	0	0	0	1	0
52	1	0	6	1	9	3	5	1	1	3	2	2	1	2	1	0	0	3	3	3	3	3	1	0	0	0	0	0	1000	0	1	0	0	0	0	1000							1000	0	0	1	0	0	0
53	1	1	7	4	8	6	6	7	7	7	7	7	9	6	6	5	8	4	5	5	9	8	0	1	0	0	0	0	1000	0	0	0	0	0	1	1000	0	0	0	0	0	1	1000	0	1	0	0	0	0
54	1	1	7	4	8	5	5	0	3	3	0	8	10	8	0	0	8	0	0	0	4	1	1	0	0	0	0	0	1000	0	0	0	0	0	1	1000							1000	0	1	0	0	0	0
55	1	1	7	3	9	7	7	0	7	7	0	0	7	7	8	9	2	6	9	9	10	10	0	1	0	0	0	0	1000	0	1	0	0	0	0	1000	0	1	0	0	0	0	1000	0	1	0	0	0	0
56	1	1	2	0	6	3	5	7	7	7	7	7	8	7	3	2	4	1	1	1	1	1	1	0	0	0	0	0	1000	0	0	0	0	0	1	1000	0	0	0	0	1	0	1000	0	0	0	0	0	1
57	1	1	7	6	8	7	7	8	8	10	8	10	10	10	8	10	10	8	10	10	10	10	0	1	0	0	0	0	1000	0	1	0	0	0	0	1000	0	1	0	0	0	0	1000	0	0	1	0	0	0
58	1	1	8	6	9	7	7	9	6	10	7	9	7	8	5	4	7	9	10	10	8	10	0	1	0	0	0	0	1000	0	0	0	0	0	1	1000	0	1	0	0	0	0	1000	0	1	0	0	0	0
59	1	1	8	5	10	8	4	4	3	9	5	5	7	8	5	7	5	3	6	7	5	4							1000							1000							1000
60	1	1	9	9	9.5	9	6	0	2	8	8	9	10	10	8	2	10	10	8		8	8	1	0	0	0	0	0	1000							1000	1	0	0	0	0	0	1000	0	0	0	0	1	0
61	1	0	6	3	10	8	3	9	3	3	3	9	7	7	5	10	10	10	10	10	10	10	1	0	0	0	0	0	1000	0	0	0	0	1	0	1000							1000	1	0	0	0	0	0
62	1	1	8	8	10	8	7	10	0	8	0	5	9	9	3	4	5	0	3	0	7	4	0	1	0	0	0	0	1000	0	0	0	0	0	1	1000	0	0	0	0	0	1	1000	0	0	0	0	0	1
63	1	1	7	4	10	6	8	5	9	7	6	5	9	7	8	10	8	2	1	2	8	6	1	0	0	0	0	0	1000	0	0	0	1	0	0	1000							1000	0	1	0	0	0	0
64	1	1	6	3	9	6	6	2	3	3	4	6	2	6	2	7	8	0	8	6	9	10	0	0	0	0	1	0	1000	0	0	0	0	1	0	1000	1	0	0	0	0	0	1000	0	0	0	0	1	0
65	1	1	8	5	10		6.5		7	7	8	8	9	9	5	9	9		8		8								1000							1000							1000
66	1	1	4	2	9	5	5	0	0	4	0	0	4	7	10	8	10	0	10	10	10	6	0	1	0	0	0	0	1000	0	0	0	0	0	1	1000							1000	0	0	0	0	0	1
67	1	1	4	2	7	4	6	1	1	4	2	2	3	6	6	1	1	0	0	2	7	6	0	1	0	0	0	0	1000	0	0	0	0	0	1	1000	0	1	0	0	0	0	1000	0	0	0	0	0	1
68	1	1	8	3	10	4	3	0	0	3	0	3	3	4	3	7	7	8	10	3	10	10	0	1	0	0	0	0	1000	0	0	0	0	1	0	1000	0	1	0	0	0	0	1000	0	1	0	0	0	0
69	1	1	10	10	10	10	8	5	5	10	6	8	6	10	9	6	10	7	7	9	6	9	1	0	0	0	0	0	1000	0	0	0	0	1	0	1000	1	0	0	0	0	0	1000	1	0	0	0	0	0
70	1	1	8.5	8.5	8.5	8.5	8.5	0	0	8	7	7.5	8.5	0	9	7		6	5	5	4	4							1000							1000							1000
71	1	1	9	4	10	8	8	8	8	8	8	8	6	5	5	4	7	4	7	6	9	7	1	0	0	0	0	0	1000	0	0	0	0	1	0	1000	1	0	0	0	0	0	1000	0	0	0	0	1	0
72	1	1	6	6	8	7	7	1	3	4	3	2	2	2	3	1	3	0	1	5	1	0	0	1	0	0	0	0	0	0	0	0	0	0	1		0	1	0	0	0	0	0	0	0	0	0	0	1
73	1	1	7	4	10	7	8	6	10	10	10	10	10	10	8	9	9	4	6	6	10	9	0	1	0	0	0	0	0	0	1	0	0	0	0	0	0	1	0	0	0	0	0	0	1	0	0	0	0
74	1	1	8	7	10	8	7	0	2	6	5	6	9	9	1	2	0	0	2	2	5	5	1	0	0	0	0	0	0	0	0	0	0	1	0	1	0	1	0	0	0	0	0	0	1	0	0	0	0
75	1	1	8	8	8	8	8	5	7	9	9	9	10	7	3	2	4	0	0	4	2	2	0	1	0	0	0	0	0	0	0	0	0	0	1	1	0	1	0	0	0	0	0	0	1	0	0	0	0
76	1	1	3	3	5	3	3	0	5	7	1	6	6	6	3	10	5	2	5	2	6	3
77	1	1	5	3	8	6	6	7	9	9	7	5	9	6	5	1	5	5	9	7	3	4	0	1	0	0	0	0	0	0	1	0	0	0	0	0	0	1	0	0	0	0	0	0	1	0	0	0	0
78	1	1	7	2	8	7	7	0	2	8	0	0	10	4	4	6	0	3	2	9	0	0	0	1	0	0	0	0	0	0	1	0	0	0	0	0	0	1	0	0	0	0	0	0	1	0	0	0	0
79	1	1	10	10	10	10	10	10	10	9	10	10	4	5	10	8	2	8	8	8	10	7								0	0	0	0	0	1									0	0	0	0	0	1
80	1	1	7	5	10	7	6	6	10	7	8	10	8	8	9	9	6	4	5	8	5	6
81	1	1	5	3	7	8	7	2	7	9	9	8	9	9	5	10	1	2	8	8	8	7
82	1	1	7	5	10	7	8	0	3	9	5	6	8	9	8	9	7	4	8	6	10	8	1	0	0	0	0	0	0	0	0	1	0	0	0	0								0	1	0	0	0	0
83	1	1	7	5	9	6	6	3	3	3	3	3	8	8	7	9	5	4	5	8	5	8	1	0	0	0	0	0	0	0	0	1	0	0	0	0								1	0	0	0	0	0
84	1	1	7	7	10	8.5	6	2	6	2	2	7	0	6	5	10	7	10	9	3	10	3	0	1	0	0	0	0	0	0	0	0	0	0	1		0	1	0	0	0	0	0	0	0	0	0	0	1
85	0	0	3	3	2	3	3	0	0	0	0	0	9	9	0	0	0	0	0	0	0		0	1	0	0	0	0	0	0	0	0	0	0	1									0	1	0	0	0	0
86	1	1	4	1	9	5	5	0	5	10	5	6	5	4	2	3	5	0	9	7	9	10	0	1	0	0	0	0	0	0	0	0	0	0	1	3								0	1	0	0	0	0
87	1	1	7	7	10	9	9	4	6	6	3	3	7	7	10	10	6	10	10	9	10	10	1	0	0	0	0	0	0	0	1	0	0	0	0	0								0	1	0	0	0	0
88	1	1	7	2	10	5	5	1	6	7	5	9	2	8	4	10	7	3	3	9	9	10	0	0	0	0	0	1	5	0	0	0	0	0	1	6	0	1	0	0	0	0	0	0	0	0	0	0	1
89	1	1	7	5	10	7	7	0	4	8	8	10	3	8	4	4	10	4	8	4	10	6	0	1	0	0	0	0	0	0	0	0	0	0	1	1	0	1	0	0	0	0	0	0	1	0	0	0	0
90	1	1	5	2	7	5	5	0	3	3	1	1	6	5	1	9	0	0	3	1	4	8	1	0	0	0	0	0	0	0	1	0	0	0	0	0								0	1	0	0	0	0
91	1	1	8	6	9	8	8	7	8	7	7	8	8	9	8	9	8	6	7	6	9	8	1	0	0	0	0	0	0	0	1	0	0	0	0	0	0	1	0	0	0	0	0	0	1	0	0	0	0
92	1	1	7	3	9	7	8	3	2	10	9	10	10	9	8	3	4	2	9	5	4	9	0	0	0	0	0	1		0	0	0	0	0	1		0	1	0	0	0	0	0	0	0	0	0	0	1
93	1	1	10	3	10	7	7	0	8	10	8	8	9	7	2	5	3	1	2	4	10	10	0	1	0	0	0	0	0	0	1	0	0	0	0	0	0	1	0	0	0	0	0	0	1	0	0	0	0
94	1	1	9	7	10	6	6	1	8	8	2	8	10	10	3	10	5	3	5	5	10	10	0	1	0	0	0	0	0	0	1	0	0	0	0	0	0	1	0	0	0	0	0	0	1	0	0	0	0
95	1	1	4	4	4	4	10	1	1	4	3	2	1	1	2	1	0	10	8	10	10	10	1	0	0	0	0	0	0	1	0	0	0	0	0	0	1	0	0	0	0	0	0	1	0	0	0	0	0
96	1	1	2	1	8	4	4	5	8	5	8	8	4	8	7	10	8	2	4	9	5	10	0	0	1	0	0	0	0	0	0	0	0	1	0		1	0	0	0	0	0	0	0	0	1	0	0	0
97	1	1	2		9	4	4	1	0	1	0	5	2	1	5	0	0	0	0	0	0	0	0	1	0	0	0	0	0	0	1	0	0	0	0	0	0	1	0	0	0	0	0	0	1	0	0	0	0
98	1	1	6	5	10	5	5	4	4	5	4	5	9	5	3	4	0	0	0	1	0	3	0	1	0	0	0	0	0	0	1	0	0	0	0	0	0	1	0	0	0	0	0	0	1	0	0	0	0
99	1	1	6	3	7	5	4	0	0	3	0	0	5	2	0	0	5	0	0	0	2	5	1	0	0	0	0	0	0	0	1	0	0	0	0	0	1	0	0	0	0	0	0	0	1	0	0	0	0
100	1	1	8	8	8	8	9	0	2	10	5	10	10	10	10	5	0	0	0	3	3	0	1	0	0	0	0	0	0	1	0	0	0	0	0	0								1	0	0	0	0	0
101	1	1	6	4	8	5	6	0	0	5	0	0	4	1	1	5	0	0	2	0	7	6	1	0	0	0	0	0	0	1	0	0	0	0	0	0								1	0	0	0	0	0
102	1	1	6	5	7.5	5	5	1	4	5	6	9	7	8	5	8	6	5	5	1	5	6	1	0	0	0	0	0	0															0	1	0	0	0	0
103	1	1	7	4	9	7	7	2	8	10	9	10	10	10	5	6	7	2	5	1	7	2	0	1	0	0	0	0	0	0	1	0	0	0	0	0	0	1	0	0	0	0	0	0	1	0	0	0	0
104	1	1	6	3	9	5	5	0	0	7	0	10	8	6	0	2	7	0	0	0	0	0	0	1	0	0	0	0	0	0	0	0	0	0	1		0	1	0	0	0	0	0	0	0	0	0	0	1
105													4	4	2	1	1	1	1	1	1	1	1	0	0	0	0	0	0	0	1	0	0	0	0	0								0	1	0	0	0	0
106	1	1	3	2	7	5	3	5	8	8	7	7	8	7	7	7	8	9	10	10	9	10	1	0	0	0	0	0	0	0	0	0	0	0	1	0								0	1	0	0	0	0
107	1	1	5	2	7	5	4	3	8	5	5	5	8	8	0	0	6	0	0	0	0	0	0	1	0	0	0	0	0	0	1	0	0	0	0	0								0	1	0	0	0	0
108	1	1	6	4	9	4.5	5	5	9	9	9	9	7	5	6	6	5	5	7	5	6	6								0	0	0	0	1	1		0	0	0	0	1	1
109	1	1	6	3	9	5	9	1	5	5	2	2	7	4	6	7	0	1	6	2	1	4	0	1	0	0	0	0	0	0	0	0	0	0	1	1	0	1	0	0	0	0	0	0	1	0	0	0	0
110	1	1	5	5	7	6	8	5	6	8	8	8	8	8	5	9	8	5	9	8	5	9
111	1	1	5	3	8	5	4	0	0	5	0	0	9	8	6	9	0	8	8	5	10	9	0	0	0	0	0	1	0	0	0	0	0	0	1	0								0	0	1	0	0	0
112	1	1	8	2	10	3	4	0	4	4	1	8	10	5	0	2	3	0	0	0	0	0	0	1	0	0	0	0	0	0	0	0	0	0	1		1	0	0	0	0	0	0	0	1	0	0	0	0
113	1	1	9	3	9	5	7	3	7	10	7	7	8	8	5	8	8	5	5	5	10	10	0	1	0	0	0	0	0	0	1	0	0	0	0	0	0	1	0	0	0	0	0	0	1	0	0	0	0
114	1	1	8	9	9	9	9	8	6	9	9	7	6	6	5	10	10	10	10	10	10	10	1	0	0	0	0	0	0	0	0	1	0	0	0	0							1	0	0	0	0	0	0
115	1	1	5	4	7	5	4	0	0	4	0	2	8	6	2	3	0	0	0	4	3	5	1	0	0	0	0	0	0	0	0	0	0	0	1								0	0	0	0	0	0	1
116	1	1	8	5	9	5	5	2	6	8	8	9	6	7	9	10	10	8	10	6	10	10	0	1	0	0	0	0	0	0	0	0	0	0	1		0	1	0	0	0	0	0	0	1	0	0	0	0
117	1	1	7	5	8	5	7	1	0	5	0	0	5	5	0	6	5	1	10	0	0	5	0	1	0	0	0	0	0	0	1	0	0	0	0	0	0	1	0	0	0	0	0	0	1	0	0	0	0
118	1	1	10	7	10	7	7	5	5	5	5	5	3	3	3	2	4	6	6	6	6	6	0	0	0	0	1	0		0	0	0	0	1	0									0	0	0	0	1	0
119	1	1	8	5	8	6	5	8	7	8	7	7	9	8	7	7	6	2	5	4	8	7	0	0	0	0	1	0		0	0	0	0	1	0		0	0	0	0	0	1		0	0	0	0	1	0
120	1	1	8	4	8	5	5	2	4	8	3	8	8	8	1	1	1	2	3	6	6	5
121	1	1	6	4	8	5	5	1	2	4	3	4	4	4	2	4	3	2	3	3	4	4	0	0	0	0	1	0		0	0	0	0	1	0		1	0	0	0	0	0	0	0	0	0	0	1	0
122	1	1	4	4	3	3	4	1	1	3	1	3	3	3	1	1	1	2	2	1	4	4															0	0	0	0	0	1	8
123	1	1	6	3	10	6	7	1	8	8	10	10	10	9	3	5	5	0	6	6	8	5	0	1	0	0	0	0	0	0	0	0	0	0	1		0	1	0	0	0	0	0	0	1	0	0	0	0
124	1	1	8	8	8	6	6	4	3	4	5	5	3	3	3	1	3	3	4	4	5	4	0	1	0	0	0	0	0	0	0	0	0	0	1	1	0	1	0	0	0	0	0	0	0	0	0	0	1
125	1	1	6	4	8	6	5	5	6	7	6	7	6	6	6	8	8	3	5	6	7	8	0	1	0	0	0	0	0	0	1	0	0	0	0	0	0	1	0	0	0	0	0	0	1	0	0	0	0
126			6	6	7	6	6	0	0	3	0	0	0	0	0	3	0	0	0	0	3	6	1	0	0	0	0	0	0	0	0	0	0	0	1
127	1	1	8	5	10	6	6	0	0	10	10	7	7	7	8	10	10	4	7	5	8	10	0	1	0	0	0	0	0	0	0	0	0	0	1		0	1	0	0	0	0	0	0	1	0	0	0	0
128	1	1	8	5	8	6	7	0	0	2	2	1	0	1	1	5	4	7	7	6	1	3	0	1	0	0	0	0	0	0	0	0	0	0	1	1	0	0	0	0	0	1	1	0	0	0	0	0	1
129	1	1	6	5	8	6	6	7	9	8	9	9	10	10	8	9	5	1	6	7	6	6
130	1	1	6	5	9	6	6	0	3	5	5	7	8	7	2	6	7	2	4	4	5	5	1	0	0	0	0	0	0	0	0	1	0	0	0	0	0	1	0	0	0	0	0	0	1	0	0	0	0
131	1	1	3	6	8	4	4	1	9	1	1	1	8	8									1000							1000							1000							1000
143	1	1	4	4	6	4	9	0	7	9	9	9	1	9	2	5	2	1	1	1	4	4	0	1	0	0	0	0	0	0	1	0	0	0	0	0								0	1	0	0	0	0
144	1	1	4	3	7	5	5	0	5	7	5	8	6	1	0	4	2	2	2	5	5	4	1	0	0	0	0	0	0	0	0	0	0	1	0									1	0	0	0	0	0
145	1	1	6	3	9	6	8	2	1	7	5	9	8	5	7	10	4	1	2	10	0	1	1	0	0	0	0	0	0								1	0	0	0	0	0	0	0	0	0	0	0	1
146	1	0	1	2	5	2	2	0	3	5	4	7	2	1	0	0	2	0	1	0	0	3	0	1	0	0	0	0	0	0	0	0	0	0	1		0	1	0	0	0	0	0	0	0	0	0	0	1
147	1	0	1	0	1	1	7	1	1	1	1	1	10	10	4	10	8	1	1	1	10	10	0	1	0	0	0	0	0	0	0	0	0	0	1	1								0	0	0	0	0	1
148	1	1	5	3	8	4	4	0	0	3	0	0	5	5	3	9	1	5	8	5	8	10	0	1	0	0	0	0	0	0	1	0	0	0	0	0	0	1	0	0	0	0	0	0	1	0	0	0	0
149	1	1	8	7	10	7	7	9	6	8	8	10	10	10	9	9	8	6	8	6	8	2	0	0	0	0	1	0		0	0	0	0	0	1	19	1	0	0	0	0	0	0	0	1	0	0	0	0
150	1	1	8	4	10	8	8	0	0	10	1	0	1	10	1	10	0	0	4	10	5	4	1	0	0	0	0	0	0	0	0	0	0	0	1	1								0	1	0	0	0	0
151	1	1	5	3	10	7	10	1	0	5	1	0	10	10	10	8	10	3	10	6	9	10	1	0	0	0	0	0	0	0	1	0	0	0	0	0	0	1	0	0	0	0	0	0	1	0	0	0	0
152													8	8	6	6	6	6	6	8	9	9	0	1	0	0	0	0	0	0	1	0	0	0	0	0								0	1	0	0	0	0
153	0	0	0	0	0	0	0	0	0	2	0	0	0	0	0	0	0	0	0	0	0	0	0	0	0	0	0	1	20	0	1	0	0	0	0	0	0	1	0	0	0	0	0	0	1	0	0	0	0
154	1	1	9	8	10	9	9	1	4	10	3	8	8	8	10	10	10	7	8	7	10	10	0	1	0	0	0	0	0	0	1	0	0	0	0	0	0	1	0	0	0	0	0	0	1	0	0	0	0
155	1	1	7	3	8	6.5	7	0	0	3	3	0	5	5		0	2	0	0	0	0	3
156	1	0	2	2	2	2	6	1	1	1	1	1	1	1	1	1	1	1	1	2	2	4	0	1	0	0	0	0	0	0	1	0	0	0	0	0								0	1	0	0	0	0
157	0	0	0	0	0	0	0	0	0	7	2	5	0	0	0	0	0	0	0	0	0	0	0	1	0	0	0	0	0	0	0	0	0	0	1		0	0	0	0	0	1		0	0	0	0	0	1
158	1	1	5	3	10	6	5	1	1	9	8	9	8	8	5	9	2	0	4	2	2	3
159	1	0	3	2	3	3	10	0	0	5	4	4	5	5	0	0	0	0	0	0	8	5								0	0	0	0	1	0	7
160	0	0	0	0	0	0		0	0	0	0	0	0	0					0	0	0	0	1	0	0	0	0	0	0	1	0	0	0	0	0	0								0	0	0	0	0	0
161	1	1	4	3	8	5	6	1	7	9	2	9	6	8	3	1	4	1	5	4	7	6	0	1	0	0	0	0	0	0	1	0	0	0	0	0	0	1	0	0	0	0	0	0	1	0	0	0	0
162	1	0	10	0	6	6	3	9	4	3	7	7	9	9	9	4	9	0	0	0	4	0	0	0	0	0	1	0	21	0	0	0	0	1	0	21	0	0	0	0	1	0	21	0	0	0	0	1	0
163	1	1	6	9	10	4	5	6	6	10	4	9	10	10	5	4	10	3	6	8	7	8	0	0	0	1	0	0	0	0	0	0	1	0	0	0	0	0	0	1	0	0	0	0	0	0	1	0	0
164	1	1	6	6	0	2	2	10	5	1	5	5	2	3	6	0	0	3	1	3	4	10
165	1	1	10	7	10	10	9	6	0	5	2	0	5	10	0	4	6	0	0	0	3	10	1	0	0	0	0	0	0	0	1	0	0	0	0	0								0	0	1	0	0	0
166	1	1	8	6	9	7	7	0	6	7	7	8	9	8	0	7	6	0	4	7	2	0	0	1	0	0	0	0	0	0	0	0	0	1	0		0	1	0	0	0	0	0	0	0	0	0	1	0
167	1	1	5	3	7	5	5	0	0	2	0	0	1	1	0	2	2	0	2	0	2	4	1	0	0	0	0	0	0	1	0	0	0	0	0	0								1	0	0	0	0	0
168	1	1	6	3	8	6	5	1	3	9	5	9	9	6	1	1	7	1	1	1	8	5	0	1	0	0	0	0	0	0	1	0	0	0	0	0	0	1	0	0	0	0	0	0	1	0	0	0	0
169	1	1	7	6	8	7	7	1	7	7	8	4	9	9	7	9	9	4	8	8	8	8	1	0	0	0	0	0	0	0	1	0	0	0	0	0	0	1	0	0	0	0	0	0	1	0	0	0	0
170	1	1	8	8	8	8	8	0	0	6	0	0	0	6	5	5	6	3	3	0	5	3	1	0	0	0	0	0	0	1	0	0	0	0	0	0	1	0	0	0	0	0	0	1	0	0	0	0	0
171	1	1	4	2	7	5	9	0	0	5	0	8	5	0	0	0	0	3	5	10	6	10								0	0	0	0	1	0		1	0	0	0	0	0	0	1	0	0	0	0	0
172	1	1	4	3	10	6	10	0	10	10	10	10	10	10	7	10	10	10	10	7	10	7	1	0	0	0	0	0	0	0	0	0	0	0	1	1	0	0	0	0	0	1	1	1	0	0	0	0	0
173	1	1	5	2	10	5	7	0	0	5	0	0	5	4	0	9	8	5	8	2	9	5	0	1	0	0	0	0	0	0	0	0	0	0	1	23	0	1	0	0	0	0	0	0	0	0	0	0	1
174	0	1	5	8	8	4	9	0	0	10	0	0	5	6	0	0	1	0	0	0	6	0	0	1	0	0	0	0	0	0	1	0	0	0	0	0	0	1	0	0	0	0	0	0	1	0	0	0	0
175	1	1	8	7			6	0	6	10		9	0	5		6	0	2	2	1	1	1	1	0	0	0	0	0	0	0	1	0	0	0	0	0	0	1	0	0	0	0	0	0	1	0	0	0	0
176													8	8	0	0	0	0	4	10	5	5
177	1	1	4	2	9	4	5	0	1	3	0	7	6	2	0	2	0	0	0	0	1	1	1	0	0	0	0	0	0	0	0	0	0	0	1		1	0	0	0	0	0	0	0	0	0	0	0	1
178	1	1	8	5		10	7	1	2	6	3	2	9	8	4	3	10	3	4	2	10	4	0	1	0	0	0	0	0	0	0	0	0	0	1									0	1	0	0	0	0
179													7	8	5	9	4	6	6	9	9	10	0	1	0	0	0	0	0	0	0	0	0	0	1		0	1	0	0	0	0	0	0	1	0	0	0	0
132			10	10	10	10	8	8	10	10	10	10	10	10	8	10	10	8	9	10	10	10	0	1	0	0	0	0	0	0	1	0	0	0	0	0	0	1	0	0	0	0	0	0	1	0	0	0	0
133	1	1	9	4	9	5	9		0	0	0	0
134	1	1	8	7	9	8	8	1	9	8	1	9	9	9	8	8	8	6	5	4	5	2	0	1	0	0	0	0	0	0	0	0	0				0	0	0	0				0	1	0	0	0	0
135	1	1	7	3	8	5	7	1	1	6	4	9	6	6	6	7	5	3	8	2	4	4	1	0	0	0	0	0	0	0	0	0	0	0	1									0	0	0	0	0	1
136	1	1	9	7	9	9	9	0	0	0	0	0	5	0	0	0	0	0	0	0	0	0	0	1	0	0	0	0	0	0	1	0	0	0	0	0	0	1	0	0	0	0	0	0	1	0	0	0	0
137	1	0	3	2	6	3	3	0	0	4	0	2	0	0	0	2	0	0	0	0	0	0	0	1	0	0	0	0	0	0	1	0	0	0	0	0								0	1	0	0	0	0
138	1	0	0	0	3	1	2	0	2	8	4	8
139													4	9	9	9	9	8	5	6	4	4	0	1	0	0	0	0	0	0	1	0	0	0	0	0								0	1	0	0	0	0
140	1	1	8	5	10	6	6	5	5	9	9	9	10	10	3	10	10	10	10	10	10	10	0	0	0	0	0	1	1	0	0	0	0	1	0	13	1	0	0	0	0	0	0
141	1	1	3	3	9	5	6	3	3	6	4	8	7	7	7	9	9	3	8	5	8	8	0	1	0	0	0	0	0	0	0	0	0	1	0	0	0	1	0	0	0	0	0	0	1	0	0	0	0
142	0	0	0	0	0	0	0	0	0	0	0	0	0	0	0	0	0	0	0	0	0	0	0	1	0	0	0	0	0	0	1	0	0	0	0	0	0	1	0	0	0	0	0	0	1	0	0	0	0
180	1	1	6	4	8	6	7	2	5	3	5	6	2	6	4	7	2	2	4	0	3	4	0	1	0	0	0	0	0	0	0	0	0	0	1		1	0	0	0	0	0	0	0	1	0	0	0	0
181	1	1	7	4	9	5	6	7	9	10	0	9	8	8	1	8	1	3	7	9	9	9	0	1	0	0	0	0	0	0	0	0	0	0	1	8	0	1	0	0	0	0	0	0	0	0	0	0	1
182	1	1	5	5	7	5.5	5.5	5	4	5	4	4	8	8	5	10	5	4	4	4	4	5																						0	0	0	0	0	1
183	1	1	6	2	8	5	7	1	4	3	1	3	3	7	6	9	2	7	4	3	4	6	0	0	1	0	0	0	0	0	0	0	0	0	1	1	0	1	0	0	0	0	0	0	0	1	0	0	0
184	1	1	8	5	9	7	7	1	2	1	2	2	2	2	1	0	0	3	2	3	2	2	1	0	0	0	0	0	0	0	1	0	0	0	0	0								1	0	0	0	0	0
185	1	1	6	6	8	7	8	0	8	8	0	8	8	7	0	6	7	2	5	5	9	8	1	0	0	0	0	0	0	1	0	0	0	0	0	0	1	0	0	0	0	0	0	1	0	0	0	0	0
186	1	1	6	5	7	5	5	0	0	0	0	0	3	2	0	1	1	0	0	0	0	0	1	0	0	0	0	0	0	1	0	0	0	0	0	0	1	0	0	0	0	0	0	1	0	0	0	0	0
187	1	1	7	7.5	9	7	7	2	6	8	2	5	7	8	9		9	8	10	10	10	10	0	0	0	1	0	0	0	0	0	0	0	1	0									0	0	0	0	1	0
188	1	1	3	2	4	3	3	0	0	1	0	0	3	2	0	5	2	2	2	0	7	5	0	0	1	0	0	0	0	0	0	1	0	0	0	0	1	0	0	0	0	0	0	0	0	0	0	0	1
189	1	1	7	5	8	7	7	0	6	7	7	8	8	3	0	1	0	0	2	5	3	3	0	1	0	0	0	0	0	0	1	0	0	0	0	0	0	1	0	0	0	0	0	0	1	0	0	0	0
190	1	1	8	7	9	8	8	2	2	5	0	6	7	7	0	0	9	7	7	3	7	8	0	1	0	0	0	0	0	0	1	0	0	0	0	0	1	0	0	0	0	0	0	0	1	0	0	0	0
191	1	1	4	3	7	5	5	0	0	10	5	10	5	5	0	3	10	0	0	0	0	0	1	0	0	0	0	0	0	1	0	0	0	0	0	0								1	0	0	0	0	0
192	1	1	6.5	5	10	8	10	2	0	7	4	8	10	10	4	5	10	10	10	10	10	6	1	0	0	0	0	0	0	0	0	0	0	0	1		0	1	0	0	0	0	0
193	1	1	8	7	8	8	9	2	10	10	8	10	9	9	7	10	10	7	9	10	10	10	0	1	0	0	0	0	0	0	1	0	0	0	0	0	0	1	0	0	0	0	0	0	1	0	0	0	0
194	1	1	5	2	6	4	5	2	4	9	6	6	7	6	4	3	2	2	1	7	7	0	0	0	0	0	1	0		0	0	0	0	0	1		0	0	1	0	0	0	0	0	0	0	0	0	1
195	1	1	3	2	8	2	2	0	0	1	0	0	4	4	0	0	0	0	0	0	4	4																						0	0	0	0	0	1
196	1	1	5	8	8	8	8	0	0		0	9	10	10	2.5	0	3	0	0	0	0	0	0	1	0	0	0	0	0	0	0	0	0	0	1		0	0	0	0	0	1	12	0	1	0	0	0	0
197	1	1	5	2	9	5	4	0	0	3	0	0	5	5	5	5	2	0	8	5	8	5	1	0	0	0	0	0	0	0	1	0	0	0	0	0								0	1	0	0	0	0
198	1	1	8	8	10	8	9	8	0	8	5	8	10	10	10	10	10	8	10	8	10	10
199	1	1	6	4	8	4	4	3	3	6	6	7	7	6	2	2	10	1	1	1	4	10
200	1	0	4	2	6	4	4	0	0	1	0	1	2	1	0	0	1	0	0	0	1	1																						0	0	0	0	1	0
201	1	1	5	2	9	5	5	0	3	4	1	1	7	7	5	5	8	9	7	3	8	10	1	0	0	0	0	0	0								0	1	0	0	0	0	0	1	0	0	0	0	0
202	1	1	7	6	7	6	6	3	5	4	5	5	5	5	4	6	8	6	8	6	7	7	0	1	0	0	0	0	0	0	1	0	0	0	0	0	0	1	0	0	0	0	0	0	1	0	0	0	0
203	1	1	5	2	10	5	5	4	4	10	5	5	10	10	6	6	5	7	4	6	6	5	1	0	0	0	0	0	0	0	0	0	0	0	1									0	1	0	0	0	0
204	1	1	7	5	9	7	7	6	6	5	6	7	7	7	6	9	8	7	7	7	9	9	1	0	0	0	0	0	0	0	0	0	0	0	1	1								0	0	0	0	0	1
205	1	1	8	10	10	9	8	0	2	7	2	4	10	9		10		9	9	9	8	9
206	1	1	4	3	9	6	4	0	0	0	4	4	3	1	1	4	4	0	0	2	2	1	0	1	0	0	0	0	0	0	1	0	0	0	0	0	0	1	0	0	0	0	0	0	1	0	0	0	0
207	1	1	4	4	8	6	6	0	4	6	3	3	8	8	4	8	4	3	7	7	7	7	0	0	0	0	0	1	31	0	0	0	0	0	1	31	0	1	0	0	0	0	0	0	1	0	0	0	0
208	1	1	3.5	5	6	5	5	0	3	2	4	5	7	5	1	5	6	1	2	1	6	3	0	1	0	0	0	0	0	0	0	0	0	1	0		1	0	0	0	0	0	0	0	1	0	0	0	0
209	1	1	5	5	8	5	5	0	0	5	0	3	6	8	2	4	6	4	4	2	9	5	0	1	0	0	0	0	0	0	1	0	0	0	0	0	0	1	0	0	0	0	0	0	1	0	0	0	0
210	1	1	1	0	5	3	3	0	0	3	0	3	2	4	2	1	2	0	0	0	2	0	1	0	0	0	0	0	0	1	0	0	0	0	0	0	1	0	0	0	0	0	0	1	0	0	0	0	0
211	1	1	7	6	9	7	7	5	7	8	8	6	8	8	7	8	8	4	6	8	7	7	0	1	0	0	0	0	0	0	0	0	0	0	1	35	0	1	0	0	0	0	0	0	1	0	0	0	0
212	1	1	7	6	9	7	7	0	0	5	0	8	9	10	5	8	8	0	3	5	5	7	0	1	0	0	0	0	0	0	1	0	0	0	0	0								0	1	0	0	0	0
213	1	1	4	4	8	6	7	0	2	6	1	0	10	9	3	4	7	0	0	0	8	6	0	1	0	0	0	0	0	0	1	0	0	0	0	0	0	1	0	0	0	0	0	0	1	0	0	0	0
214	1	1	3	2	8	5	8						4
215	1	1	8	6	10	6	3	0	2	6	6	3	6	6	7	8	0	5	5	5	8	8	0	1	0	0	0	0	0	0	0	0	0	1	0		0	1	0	0	0	0	0	0	1	0	0	0	0
216	1	1	8	5	10	8	8	0	10	10	0	10	10	10	10	10	9	8	9	9	0	5	0	1	0	0	0	0	0	0	0	0	0	0	1		1	0	0	0	0	0	0	0	1	0	0	0	0
217	1	1	5	7	10	7	10	0	0	6	3	1	10	3	8	7	5	7	6	6	6	7
218	1	1	6	3	8.5	5	5	0	3	6	6	7	10	2	7	6	4	5	6	2	4	0.5								0	0	0	0	1	0									0	0	0	0	1	0
219	1	1	7	7	10	7	7	2	2	5	2	6	10	7	2	8	7	7	7	7	10	8
220	1	1	6	3	9	7	6	1	6	10	6	9	10	10	5	3	0	6	10	7	9	9	0	0	1	0	0	0	0	0	0	0	0	1	0		0	0	0	0	1	0		0	0	0	0	1	0
221	1	1	6	5	8	6	7	0	7	8	7	7	10	7	0	1	6	0	0	3	8	6	0	0	0	0	1	0	1	0	0	0	0	0	1	36	0	0	0	0	0	1	37	0	0	1	0	0	0
222	1	1	7	5	9	7	7	7	10	10	9	10	9	8	8	7	9	0	2	2	3	3	0	0	0	1	0	0	0	0	0	0	0	0	1	1	0	0	0	1	0	0	0	0	0	0	1	0	0
223	1	1	3	2
224	1	1	8	10	10	10	10	5	5	7	7	9	10	10	8	5	9	8	8	8	8	9	1	0	0	0	0	0	0	1	0	0	0	0	0	0								1	0	0	0	0	0
225	1	1	10	6	10	8	8	0	6	9	6	7	0	10	8	10	9	10	10	9	9	10
226	1	1	7	6	9	7	6.5
227	1	1	6	2	10	4	6	0	1	5	6	6	7	7	1	5	7	10	10	10	1	3	0	1	0	0	0	0	0	0	0	0	0	1	0	1	0	1	0	0	0	0	0	0	1	0	0	0	0
228	1	1	9	5	10	5	2	0	5	5	1	5	10	10	0	10	10	5	5	5	5	5	1	0	0	0	0	0	0	0	1	0	0	0	0	0	1	0	0	0	0	0	0	0	1	0	0	0	0
229	1	1	3	1	5	3	4	0	0	7	2	2	10	6	5	3	4	5	5	2	10	3	0	1	0	0	0	0	0	0	1	0	0	0	0	0	0	1	0	0	0	0	0	0	1	0	0	0	0
230	1	1	10	9.5	10	8.5	9.5	7	4	3	3	7	10	10	10	10	10	8.5	10	10	8	10	0	0	0	0	1	0		0	0	0	0	1	0		0	0	0	0	1	0		0	0	0	0	1	0
231	1	1	5	5	8	7	7	6	6	8	8	8	10	7	5	10	10	3	7	6	6	4	1000	1	0	0	0	0	1000	1000	0	0	0	0	1	1000	1000	0	0	0	0	1	1000	1000
232	1	1	6	4	8	5	6	1	1	3	1	1	5	6	1	1	1	1	1	1	1	1	0	1	0	0	0	0	0	0	0	0	0	0	1		0	1	0	0	0	0	0	0	1	0	0	0	0
233	1	1	5	5	7	6	6	0	4	5	1	6	9	9	5	5	6	2	5
234	1	1	7	5	10	9	9	2	10	8	8	10	10	10	10	10	9	9	10	9	10	10	0	1	0	0	0	0	0	0	0	0	0	1	0		0	0	0	1	0	0	0	0	1	0	0	0	0
235	1	1	4	3	10	7	7	1	10	10	6	6	10	10	10	10	9.5	8	9.5	10	10	10	0	1	0	0	0	0	0	0	0	0	0	0	1		0	0	0	1	0	0	0	0	0	0	0	1	0
236	1	1	7	2	9	6	7	0	0	6	4	5	4	4	0	0	1	0	0	0	0	0	0	1	0	0	0	0	0	0	0	0	0	0	1	26	0	1	0	0	0	0	0	0	1	0	0	0	0
237	1	1	9	7	10	9	9	0	0	6	0	5	5	3	0	0	8	0	0	0	0	0	1000	1	0	0	0	0	1000	1000	1	0	0	0	0	1000	1000	1	0	0	0	0	1000	1000	1	0	0	0	0
238	1	1	9	5	10	7	6	0	5	5	4	9	10	8	7	10	0	5	9	8	10	9	1000	1	0	0	0	0	1000	1000	1	0	0	0	0	1000	1000	0	0	0	1	0	1000	1000	1	0	0	0	0
239	1	1	7	7	10	7	7	0	5	5	3	10	8	5	5	10	8	0	7	7	10	10	1000	1	0	0	0	0	1000	1000	1	0	0	0	0	1000	1000	1	0	0	0	0	1000	1000	1	0	0	0	0
240	1	1	7	6	7	6	6	1	3	10	6	6	9	8	5	8	0	9	9	10	10	8	1000	1	0	0	0	0	1000	1000	0	0	0	0	1	1000	1000	1	0	0	0	0	1000	1000	1	0	0	0	0
241	1	1	8	7	10	7	8	7	9	10	9	10	10	10	10	10	10	10	10	10	10	10	1000	1	0	0	0	0	1000	1000	0	0	0	1	0	1000	1000	0	0	0	1	0	1000	1000	1	0	0	0	0
242	1	1	5	4	8	5	6	1	7	6	3	4	5	5	7	8	3	6	6	5	9	3	0	1	0	0	0	0	0	0	1	0	0	0	0	0	0	1	0	0	0	0	0	0	1	0	0	0	0
243	1	1	3	3	8	5	6	0	0	4	0	3	2	3	1	1	0	0	0	0	0	0	1000	1	0	0	0	0	1000	1000	1	0	0	0	0	1000	1000	1	0	0	0	0	1000	1000	1	0	0	0	0
244	1	1	10	0	10	10	10	0	6	6	0	8	0	7	8	6	7	5	5	0	10	0	1000	1	0	0	0	0	1000	1000	1	0	0	0	0	1000	1000						1000	1000	1	0	0	0	0
245	1	1	7	3	10	6	6	1	4	5	4	6	8	8	7	10	5	4	6	5	6	6	1000	1	0	0	0	0	1000	1000	0	0	0	0	1	1000	1000						1000	1000	1	0	0	0	0
246	1	1	4	2	6	4	4	0	0	5	2	0	5	5	0	5	0	0	4	2	6	5	1000	1	0	0	0	0	1000	1000	0	0	0	0	1	1000	1000	0	0	0	0	1	1000	1000	0	0	1	0	0
247	1	1	9	9	9	9	10	8	8	8	8	8	7	9	8	10	7	9	10	10	10	10								0	0	0	0	0	1	0
248	1	1	7	3	9	6	6	0	0	8	3	4	10	10	7	7	8	0	3	1	6	3								0	1	0	0	0	0	0	0	1	0	0	0	0	0	0	1	0	0	0	0
249	1	1	9	7	9	8	8	0	0	9	0	7	7	10	8	10		10	10	10	10	10
250	1	1	7	9	7	7	5	0	0	2	3	4	6	6	0	0	0	0	0	0	2	2	0	1	0	0	0	0	0	0	0	1	0	0	0	0	1	0	0	0	0	0	0	0	1	0	0	0	0
251	1	1	9.5	7	10	7	8.5	2	2	4	2	2	8	8	8	10	10	10	10	10	10	9	0	0	0	0	0	1	8	0	0	0	0	0	1	8	0	0	1	0	0	0	0	0	0	1	0	0	0
252	1	1	7	3	9	6	6	3	8	6	9	9	5	5	6	10	3	2	2	6	8	9	1	0	0	0	0	0	0	0	0	0	0	1	0		0	1	0	0	0	0	0	0	0	0	0	1	0
253	1	1	3	3	5	3	4	1	1	3	1	3	1	2	3	0	1	0	1	1	1	1	0	1	0	0	0	0	0	0	0	0	0	1	0	44	0	1	0	0	0	0	0	0	1	0	0	0	0
254	1	1	6	5	7	6	6	2	1	5	1	2	4	5	6	4	2	4	4	3	2	2	1	0	0	0	0	0	0	1	0	0	0	0	0	0	1	0	0	0	0	0	0	1	0	0	0	0	0
255	1	1	7	7	10	9	9	5	10	10	9	5	8	8	7	9	7	4	9	6	10	7	1000	1	0	0	0	0	1000	1000	1	0	0	0	0	1000	1000						1000	1000	1	0	0	0	0
256	1	1	6	2	7	6	6	0	10	10	9	10	10	10	1	3	8	0	9	9	7	7	0	0	0	0	0	1	45	0	0	0	0	0	1	45	0	0	0	0	1	0		0	0	0	0	0	1
257	1	1	6	6	8	6	6	0	1	4	0	4	4	5	4	10	5	0	3	3	5	5	0	1	0	0	0	0	0	0	0	0	0	0	1	0	0	1	0	0	0	0	0	0	1	0	0	0	0
258	1	1	8	8	9	9	8	5	5	7	4	6	7	9	8	9	8	4	9	9	7	8	1	0	0	0	0	0	0	1	0	0	0	0	0	0								1	0	0	0	0	0
259	1	1	6	2	8	6	6	0	0	5	0	2	7	7	8	9	5	0	6	7	7	9	0	0	0	0	1	0		0	0	0	0	1	0		0	1	0	0	0	0	0	0	0	0	0	1	0
260	1	1	5	3	6	5	5	3	7	8	5	2	7	8	5	9	3	6	6	7	5	5	1000	0	0	1	0	0	1000	1000	0	0	0	0	1	1000	1000	1	0	0	0	0	1000	1000	0	0	0	1	0
261	1	1	2	2	10	8	5	0	0	8	0	1	10	10	0	10	0	0	8		0	0	1000						1000	1000	1	0	0	0	0	1000	1000						1000	1000	1	0	0	0	0
262	1	1	6	8	10	9	9	0	0	9	0	6	9	9	8	8	9	5	7	4	10	10	1000	1	0	0	0	0	1000	1000	1	0	0	0	0	1000	1000	1	0	0	0	0	1000	1000	1	0	0	0	0
263			4	2	10	4	7	0	0	5	5	5	9	8	1	3	2	2	4	3	5	3	1000	1	0	0	0	0	1000	1000	1	0	0	0	0	1000	1000						1000	1000	1	0	0	0	0
264	1	1	9	7	10	8	8	1	6	7	9	7	8	1	4	10	7	7	3	7	8	7	0	1	0	0	0	0	0	0	1	0	0	0	0	0	0	0	0	0	0	1	1	0	1	0	0	0	0
265	1	1	5	3	7	6	6	0	5	5	0	6	4	5	4	6	5	4	6	5	6	6	0	1	0	0	0	0	0	0	1	0	0	0	0	0								0	1	0	0	0	0
266	1	1	6	4	8	6	7	1	4	9	7	5	8	7	3	3	1	6	8	7	10	10	0	1	0	0	0	0	0	0	1	0	0	0	0	0	0	1	0	0	0	0	0	0	1	0	0	0	0
267	1	1	7	5	8	6.5	7.5	0	0	5	0	0	9	10	0	5	5	0	0	0	0	0
268	1	1	4	4	5	4	4	1	0	1	0	0
269	1	1	10	10	10	10	10	10	10	10	10	10	9	9	9	9	9	10	9	9	10	10	0	1	0	0	0	0	0	0	0	0	0	0	1	1	0	1	0	0	0	0	0	0	1	0	0	0	0
270	1	1	9	8	10	10	10	8	8	9	9	10	9	7	9	9	10	9	9	9	10	10	0	1	0	0	0	0	0	0	1	0	0	0	0	0	0	1	0	0	0	0	0	0	1	0	0	0	0
271			3	4	8	6	7	2	2	6	3	4	7	5	0	0	7	0	0	10	10	0								1	0	0	0	0	0	0
272	1	1	8	8	10	9	9	5	5	5	5	5	5	5	5	6	7	8	8	10	9	10	1	0	0	0	0	0	0	0	0	0	0	1	0									0	0	0	1	0	0
273	1	1	9	9	10	9	6	0	0	5	0	3	7	9	5	6	5	0	4	1	1	5	0	0	0	0	0	1	1								0	1	0	0	0	0	0	0	1	0	0	0	0
274	1	1	5	3	7	5	6	9	10	10	9	10	10	10	1	8	9	8	8	9	7	9	0	1	0	0	0	0	0	0	1	0	0	0	0	0	0	1	0	0	0	0	0	0	0	0	0	0	1
275	1	1	5	5	7	5	5	1	0	1	0	0	2	2	0	3	1	1	1	1	1	1	0	1	0	0	0	0	0	0	1	0	0	0	0	0	0	1	0	0	0	0	0	0	1	0	0	0	0
276	1	1								10	8	8	8	8	6	6	6	9	6	1	6	6								0	0	0	0	0	1		0	0	0	0	0	1
277	1	1	8	8	10	7	8	1	1	10	10	6	6	9	3	6	8	1	1	1	6	6	1	0	0	0	0	0	0	1	0	0	0	0	0	0	0	0	0	0	0	1		0	0	0	0	0	1
278	1	1	8	6	9	6	3	0	1	5	1	1	3	3	0	0	3	0	0	0	2	0	0	1	0	0	0	0	0	0	1	0	0	0	0	0								0	1	0	0	0	0
279	1	1	8	2	10	8	7	0	0	10	10	5	5	5	0	5	5	0	5	5	5	5	0	1	0	0	0	0	0	0	0	0	0	0	1	1	0	1	0	0	0	0	0	0	1	0	0	0	0
280	1	1	3	9	9	6	7	0	1	7	5	3	7	8	5	8	5	1	6	5	9	6	0	0	1	0	0	0	0	0	0	1	0	0	0	0	0	0	1	0	0	0	0	0	0	0	0	0	1
281	1	1	6	3	8	6	5	0	7	4	2	2	1	5	1	3	2	1	1	2	5	2	0	1	0	0	0	0	0	0	0	0	1	0	0	0								0	1	0	0	0	0
282	1	1	7	7	9	7	7	3	6	10	6	10	10	6	10	10	10	6	8	8	10	6	0	1	0	0	0	0	0	0	0	0	0	0	1		0	1	0	0	0	0	0	0	1	0	0	0	0
283	1	1	5	4	9	5	5	2	5	8	6	8	9	7	5	10	5	10	10	10	10	10	1000	1	0	0	0	0	1000	1000	1	0	0	0	0	1000	1000						1000	1000	1	0	0	0	0
284	1	1	4	2	8	5	5	1	4	5	4	4	8	4	4	8	5	1	5	3	6	6	1	0	0	0	0	0	0	0	1	0	0	0	0	0	1	0	0	0	0	0	0	0	1	0	0	0	0
285	1	1	8	8	9	8	8					10	8	8	1	1	2	3	8	5	8	8
286	1	1	8	8	10	7	8	8	10	6	7	10	9	10	10	10	3	10	7	7	5	10	0	0	0	0	1	0		0	0	0	0	1	0		0	0	1	0	0	0	0	0	0	0	0	1	0
287	1	1	9	7	10	7	8	7	9	9	7	9	8	8	7	8	8	7	7	7	10	9	0	1	0	0	0	0	0	0	0	0	0	1	0		0	1	0	0	0	0	0
288	1	1	7	6	10	7	7	0	8	8	0	8	8	10	10	10	9	10	10	8	10	10	0	1	0	0	0	0	0	0	0	0	0	1	0		0	0	0	0	1	0		0	1	0	0	0	0
289	1	1	8	6	10	7	8	8	8	8	8	8	9	8	8		8	8	8	8	8	8	1	0	0	0	0	0	0	0	0	0	0	0	1		1	0	0	0	0	0	0	0	0	0	0	0	1
290	1	1	7	5	9	5	5	7	7	7	7	7	8	7	7	6	2	2	2	6	8	4	0	1	0	0	0	0	0	0	1	0	0	0	0	0								0	1	0	0	0	0
291	1		6	5	10	6	9	1	1	6	1	1	9	6	6	9	10	4	5	3	3	5								0	0	0	0	1	0									0	1	0	0	0	0
292	1	1	5	5	7	5	6	3	2	7	3	2	1	2	1	5	1	0	3	1	2	1	0	1	0	0	0	0	0	0	0	0	0	0	1	1	0	1	0	0	0	0	0	0	1	0	0	0	0
293	1	1	5.5	5	8	5.5	5.5	6	8	6	8	8	7	7	5	4	3	1	2	2		2								0	0	0	0	1	0									0	0	0	0	1	0
294	1	1	6	3	8	6	6	4	4	6	4	8	3	5	0	0	5	2	2	0	1	0	0	1	0	0	0	0	0	0	1	0	0	0	0	0	0	1	0	0	0	0	0	0	1	0	0	0	0
295	1	1	5	5	8	6	5	2	5	4	3	8	5	8	4	4	3	0	1	1	6	8	1	0	0	0	0	0	0								0	1	0	0	0	0	0
296	1	1	7	3	10	6	6	0	3	3	3	3	10	9	9	9	8	5	5	5	5	5	0	1	0	0	0	0	0	0	1	0	0	0	0	0	0	1	0	0	0	0	0	0	1	0	0	0	0
297	1	1	7	3	10	7	6	5	2	5	5	2	5	7	6	2	5	2	5	5	6	5
298	1	1	6	4	6	5	4.5	0	2	2	0	2	3	2	2	3	0	0	0	2	4	4	1	0	0	0	0	0	0	0	0	0	0	0	1									0	0	1	0	0	0
299	1	1	7	4	9	6	7	3	8	7	6	6	7	7	5	7	7	5	5	7	4	7	0	1	0	0	0	0	0	0	0	0	0	1	0		0	1	0	0	0	0	0	0	1	0	0	0	0
300	1	1	10	10	10	10	10	0	0	10	9	8	8	9	10	10	0	0	0	6	0	0
301	1	1	6	4	9	4	6	0	0	4	0	0	5	5	3	7	0	0	3	3	3	3	1	0	0	0	0	0	0	0	0	0	0	1	0									0	0	0	0	1	0
[truncated: 185 more columns]
