# Supplementary material for: The Complementary Health Approaches for Pain Survey (CHAPS): Validity testing and characteristics of a rural population with pain
Source: PLoS One. 2018 May 2;13(5):e0196390. doi: 10.1371/journal.pone.0196390 (PMC5931640; doi:10.1371/journal.pone.0196390)
Supplement: S1 Codebook — (XLSX) [file pone.0196390.s003.xlsx]

## Sheet: Sheet1
Variable Name(s)	Question	Values	Categories
ID		1-301
Chronic_past	Chronic pain is often defined as any pain lasting more than 12 weeks. Chronic pain may arise from an initial injury, such as a back sprain, or there may be an ongoing cause, such as illness. Have you ever experienced pain lasting 12 weeks or longer?	0	No
		1	Yes
		1099	Missing
Chronic_present	Are you currently experiencing chronic pain as defined in the previous question (pain lasting 12 weeks or longer)?	0	No
		1	Yes
		1099	Missing
SF-Global Pain Survey: FOR EACH QUESTION, PLEASE INDICATE YOUR LEVEL OF PAIN BY CIRCLING A NUMBER FROM 0 TO 10:
Current_pain	My current pain is	(continuous, where 0 is no pain and 10 is extreme pain)
		1099	Missing
best_wk	During the past week, the best my pain has been is	(continuous, where 0 is no pain and 10 is extreme pain)
		1099	Missing
worst_wk	During the past week, the worst my pain has been is	(continuous, where 0 is no pain and 10 is extreme pain)
		1099	Missing
avg_wk	During the past week, my average pain has been	(continuous, where 0 is no pain and 10 is extreme pain)
		1099	Missing
avg_3month	During the past 3 months, my average pain has been	(continuous, where 0 is no pain and 10 is extreme pain)
		1099	Missing
TotalPain	sum(Current_pain, best_wk, worst_wk, avg_wk, avg_3month)/2
SF-Global Pain Survey: YOUR FEELINGS: During the past week I have felt:
afraid_wk	Afraid	(continuous, where 0 is Strongly Disagree and 10 is Strongly Agree)
		1099	Missing
dep_wk	Depressed	(continuous, where 0 is Strongly Disagree and 10 is Strongly Agree)
		1099	Missing
tired_wk	Tired	(continuous, where 0 is Strongly Disagree and 10 is Strongly Agree)
		1099	Missing
anxious_wk	Anxious	(continuous, where 0 is Strongly Disagree and 10 is Strongly Agree)
		1099	Missing
stressed_wk	Stressed	(continuous, where 0 is Strongly Disagree and 10 is Strongly Agree)
		1099	Missing
FeelingsTotal	sum(afraid_wk, dep_wk, tired_wk, anxious_wk, stressed_wk)/2;
SF-Global Pain Survey: YOUR CLINICAL OUTCOMES DURING THE PAST WEEK:
sleep_wk	I had trouble sleeping	(continuous, where 0 is Strongly Disagree and 10 is Strongly Agree)
		1099	Missing
comfort_wk	I had trouble feeling comfortable	(continuous, where 0 is Strongly Disagree and 10 is Strongly Agree)
		1099	Missing
ind_wk	I was less independent	(continuous, where 0 is Strongly Disagree and 10 is Strongly Agree)
		1099	Missing
work_wk	I was unable to work (or perform normal tasks)	(continuous, where 0 is Strongly Disagree and 10 is Strongly Agree)
		1099	Missing
meds_wk	I needed to take more medication	(continuous, where 0 is Strongly Disagree and 10 is Strongly Agree)
		1099	Missing
ClinOutTotal	sum(sleep_wk, comfort_wk, ind_wk, work_wk, meds_wk)/2;
SF-Global Pain Survey: YOUR ACTIVITIES: During the past week I was NOT able to:
nostore_wk	Go to the store	(continuous, where 0 is Strongly Disagree and 10 is Strongly Agree)
		1099	Missing
nochores_wk	Do chores in my home	(continuous, where 0 is Strongly Disagree and 10 is Strongly Agree)
		1099	Missing
nosocial_wk	Enjoy my friends and family	(continuous, where 0 is Strongly Disagree and 10 is Strongly Agree)
		1099	Missing
noexer_wk	Exercise (including walking)	(continuous, where 0 is Strongly Disagree and 10 is Strongly Agree)
		1099	Missing
nohobbies_wk	Participate in my favorite hobbies	(continuous, where 0 is Strongly Disagree and 10 is Strongly Agree)
		1099	Missing
ActOutTotal	sum(nostore_wk, nochores_wk, nosocial_wk, noexer_wk, nohobbies_wk)/2
PLEASE CHECK THE BOX IN RACH ROW TO DESCRIBE YOUR USAGE OF COMPLEMENTARY HEALTH APPROACHES FOR PAIN:
Treatment/Prevention used for pain?
Herbs_CL	I do not know what this is	1	Yes
		0	No
		1099	Missing
		1000	Not available in survey version
Herbs_wont	No, and I do not intend to within the next 6 months	1	Yes
		0	No
		1099	Missing
Herbs_none	No, but I intend to within the next 6 months	1	Yes
		0	No
		1099	Missing
Herbs_soon	No, but I intend to within the next 30 days	1	Yes
		0	No
		1099	Missing
Herbs_current	Yes, and I have for less than 6 months	1	Yes
		0	No
		1099	Missing
Herbs_doer	Yes, and I have for more than 6 months	1	Yes
		0	No
		1099	Missing
Herbs_eff, Vitmin_eff, Pro_eff, Othersup_eff, Acu_eff, Mas_eff, Chiro_eff, Tai_eff, Yoga_eff, Med_eff, Relax_eff, MT_eff	If Yes, how effective is it in managing your pain?	1000	Not available in survey version
		1099	Missing total row
			or, If _current or _doer = 1 and missing _eff
		0	Not using this CHA
		1	Not managing
			No help
			No difference
			Not at all
			None
			Not effective
			Does not help
			0'
		2	Some % given but no indication of "yes"
		3	?' or "Don't know"
		4	No prolonged effect
		5	3 out of 10
		6	5 out of 10
		7	6 out of 10
		8	"Some" or "Somewhat"
		9	Moderate
		10	Good but temporary
		11	Short time or short term
		12	Helped a lot
		13	Unable to take
		14	"Helps" or "Is helpful"
		15	Chiropractor Sprained my neck; refuse now
		16	"Helpful somewhat" or "Somewhat helpful"
		17	eases but never completely gone
		18	0.8
		19	Mild
		20	Good
		21	Super
		22	Worked for awhile
		23	"Not so much" or "Not much"
		24	Helps temoporarily
		25	took it to a 4
		26	Help(ed…do something) or "Helpful"
		27	Relieves pressure
		28	Not well
		29	min for a short while
		30	massage
		31	Doesn't help pain (itself) (but) helps me cope
		32	helps a little
		33	keeps the rest of my back comfortable
		34	Neck exercises
		35	Doesn't help pain (itself) (but) helps me cope
		36	No change for pain
		37	Not for pain
		38	more effective
		39	very little
		40	(Deep breathing, etc.) Only a modality listed with no efficacy indication
		41	Very
		42	works very well/back
		43	Need more Great
		44	N/A
		45	Unknown
		46	Effective for inflammation
		47	barely
		48	only following injections
		49	some indication of efficacy stated but missing rest of row
		50	Little. Help. Especially for back.
Vitmin_CL	I do not know what this is	1	Yes
		0	No
		1099	Missing
		1000	Not available in survey version
Vitmin_wont	No, and I do not intend to within the next 6 months	1	Yes
		0	No
		1099	Missing
Vitmin_none	No, but I intend to within the next 6 months	1	Yes
		0	No
		1099	Missing
Vitmin_soon	No, but I intend to within the next 30 days	1	Yes
		0	No
		1099	Missing
Vitmin_current	Yes, and I have for less than 6 months	1	Yes
		0	No
		1099	Missing
Vitmin_doer	Yes, and I have for more than 6 months	1	Yes
		0	No
		1099	Missing
Pro_CL	I do not know what this is	1	Yes
		0	No
		1099	Missing
		1000	Not available in survey version
Pro_wont	No, and I do not intend to within the next 6 months	1	Yes
		0	No
		1099	Missing
Pro_none	No, but I intend to within the next 6 months	1	Yes
		0	No
		1099	Missing
Pro_soon	No, but I intend to within the next 30 days	1	Yes
		0	No
		1099	Missing
Pro_current	Yes, and I have for less than 6 months	1	Yes
		0	No
		1099	Missing
Pro_doer	Yes, and I have for more than 6 months	1	Yes
		0	No
		1099	Missing
Othersup_CL	I do not know what this is	1	Yes
		0	No
		1099	Missing
		1000	Not available in survey version
Othersup_wont	No, and I do not intend to within the next 6 months	1	Yes
		0	No
		1099	Missing
Othersup_none	No, but I intend to within the next 6 months	1	Yes
		0	No
		1099	Missing
Othersup_soon	No, but I intend to within the next 30 days	1	Yes
		0	No
		1099	Missing
Othersup_current	Yes, and I have for less than 6 months	1	Yes
		0	No
		1099	Missing
Othersup_doer	Yes, and I have for more than 6 months	1	Yes
		0	No
		1099	Missing
Acu_CL	I do not know what this is	1	Yes
		0	No
		1099	Missing
		1000	Not available in survey version
Acu_wont	No, and I do not intend to within the next 6 months	1	Yes
		0	No
		1099	Missing
Acu_none	No, but I intend to within the next 6 months	1	Yes
		0	No
		1099	Missing
Acu_soon	No, but I intend to within the next 30 days	1	Yes
		0	No
		1099	Missing
Acu_current	Yes, and I have for less than 6 months	1	Yes
		0	No
		1099	Missing
Acu_doer	Yes, and I have for more than 6 months	1	Yes
		0	No
		1099	Missing
Mas_CL	I do not know what this is	1	Yes
		0	No
		1099	Missing
		1000	Not available in survey version
Mas_wont	No, and I do not intend to within the next 6 months	1	Yes
		0	No
		1099	Missing
Mas_none	No, but I intend to within the next 6 months	1	Yes
		0	No
		1099	Missing
Mas_soon	No, but I intend to within the next 30 days	1	Yes
		0	No
		1099	Missing
Mas_current	Yes, and I have for less than 6 months	1	Yes
		0	No
		1099	Missing
Mas_doer	Yes, and I have for more than 6 months	1	Yes
		0	No
		1099	Missing
chiro_CL	I do not know what this is	1	Yes
		0	No
		1099	Missing
		1000	Not available in survey version
chiro_wont	No, and I do not intend to within the next 6 months	1	Yes
		0	No
		1099	Missing
chiro_none	No, but I intend to within the next 6 months	1	Yes
		0	No
		1099	Missing
chiro_soon	No, but I intend to within the next 30 days	1	Yes
		0	No
		1099	Missing
chiro_current	Yes, and I have for less than 6 months	1	Yes
		0	No
		1099	Missing
chiro_doer	Yes, and I have for more than 6 months	1	Yes
		0	No
		1099	Missing
Tai_CL	I do not know what this is	1	Yes
		0	No
		1099	Missing
		1000	Not available in survey version
Tai_wont	No, and I do not intend to within the next 6 months	1	Yes
		0	No
		1099	Missing
Tai_none	No, but I intend to within the next 6 months	1	Yes
		0	No
		1099	Missing
Tai_soon	No, but I intend to within the next 30 days	1	Yes
		0	No
		1099	Missing
Tai_current	Yes, and I have for less than 6 months	1	Yes
		0	No
		1099	Missing
Tai_doer	Yes, and I have for more than 6 months	1	Yes
		0	No
		1099	Missing
Yoga_CL	I do not know what this is	1	Yes
		0	No
		1099	Missing
		1000	Not available in survey version
Yoga_wont	No, and I do not intend to within the next 6 months	1	Yes
		0	No
		1099	Missing
Yoga_none	No, but I intend to within the next 6 months	1	Yes
		0	No
		1099	Missing
Yoga_soon	No, but I intend to within the next 30 days	1	Yes
		0	No
		1099	Missing
Yoga_current	Yes, and I have for less than 6 months	1	Yes
		0	No
		1099	Missing
Yoga_doer	Yes, and I have for more than 6 months	1	Yes
		0	No
		1099	Missing
Med_CL	I do not know what this is	1	Yes
		0	No
		1099	Missing
		1000	Not available in survey version
Med_wont	No, and I do not intend to within the next 6 months	1	Yes
		0	No
		1099	Missing
Med_none	No, but I intend to within the next 6 months	1	Yes
		0	No
		1099	Missing
Med_soon	No, but I intend to within the next 30 days	1	Yes
		0	No
		1099	Missing
Med_current	Yes, and I have for less than 6 months	1	Yes
		0	No
		1099	Missing
Med_doer	Yes, and I have for more than 6 months	1	Yes
		0	No
		1099	Missing
Relax_CL	I do not know what this is	1	Yes
		0	No
		1099	Missing
		1000	Not available in survey version
Relax_wont	No, and I do not intend to within the next 6 months	1	Yes
		0	No
		1099	Missing
Relax_none	No, but I intend to within the next 6 months	1	Yes
		0	No
		1099	Missing
Relax_soon	No, but I intend to within the next 30 days	1	Yes
		0	No
		1099	Missing
Relax_current	Yes, and I have for less than 6 months	1	Yes
		0	No
		1099	Missing
Relax_doer	Yes, and I have for more than 6 months	1	Yes
		0	No
		1099	Missing
MT_CL	I do not know what this is	1	Yes
		0	No
		1099	Missing
		1000	Not available in survey version
MT_wont	No, and I do not intend to within the next 6 months	1	Yes
		0	No
		1099	Missing
MT_none	No, but I intend to within the next 6 months	1	Yes
		0	No
		1099	Missing
MT_soon	No, but I intend to within the next 30 days	1	Yes
		0	No
		1099	Missing
MT_current	Yes, and I have for less than 6 months	1	Yes
		0	No
		1099	Missing
MT_doer	Yes, and I have for more than 6 months	1	Yes
		0	No
		1099	Missing
CAM_other	Please list any other Complementary Health Approaches you have used for pain, if any. Some examples include Ayurveda, healing touch/Reiki, and homeopathy.	99	Rx not falling under CHA listed
		109	Tx (not Rx) not falling under CHA listed
		110	Physical Therapy/PT exercises
		0	None given
		1	Rolling on floor with ball or other object for muscle spasms
		2	Healing touch/Reiki & myofascial
		4	Hydrotherapy and positive thinking
		5	Rolling on floor with ball or other object for muscle spasms and Tx (not Rx) not falling under CHA listed
		6	Reiki
		7	TENS unit
		8	Rx not falling under CHA listed, TENS unit, ice and/or heat
		9	ice and/or heat
		10	essential oil
		11	Grasston technique, deep massage
		12	Dry needling in PT
		14	Reiki and Homeopathy
		15	Felden Kris method
		16	Twisting and turning, heat massage
		17	Sleeping exercise, walking
		18	Rolfing in 2005 and it did appear to help with pain
		19	walking in pool
		20	Reiki, talk therapy, nutritional therapy
		21	Water exercises, walking and stretching
		22	stretching/exercising in the pool/walking
		23	Tyme
		24	Healing touch/Reiki
		25	Neurostimulator implanted, injection needed
		44	Fishing, keeping my mind and body busy doing things in the garage, etc. Spending time with my children and grandchildren keeps my mind off the pain~
		26	Physical Therapy
		27	Stay moving so I don't get too stiff
		28	Prayer for healing
		29	summer-swim-non wt. bearing
		30	injections (unknown)
		31	Prayer
		32	Just rest and medications
		33	CAM approach already stated above
		34	Thai chi rub for pain helps some at night
		35	massage, heat ice, hot bath
		36	Pool - doctor ordered for 6 weeks as PT
		37	Medications; tried to read to relax and tried doing my crafts to get my mind off of some pain
		38	Tiger Balm for shin splints
		39	Real hot shower helps my back , heating pad
		40	I am trying essential oils, and essential oil massage. I just started 2 weeks ago
		41	heating pad, massages, essential oils
		42	heating pads
		43	Deep breathing
		44	Tried acupuncture in past
		45	I go to Physical Therapy at this time twice a week
		46	TENS unit/Heat-Ice/100% beef cartilage Glucosamine- Clondritint/35% food grade H202. Cannabis is effective for FMS - Pain, sleep Help inflammation-muscle relax, however to qualify for medication/opiate I have not used in last 6 months. *Cannabis with opiate "morphine" control pain to Level 3-5 (7) worst
		47	HEAT APPLICATION
		48	Reiki, dry needling
		49	Vibrating roller, ice packs
		50	hot patches - last for only 1 hour
		51	You name it - I've tried it
		52	vitamin D supposed to help with soreness, if low usually pain is present. Heating pads on back
		53	Homeopathy
		54	Hot Tub
		55	Heat therapy, Rest, Spinal Manipulation, Spinal Surgery, Spinal cord stimulator, medication
		56	Exercise. Sometimes pain crème. Neuropathy foot crème.
Herbs_other	Please list any specific herbs/botanicals that you have used or intend to use for the treatment or prevention of pain. Some common examples include peppermint, black cohosh, lavender, kava kava, and ginger.	0	None given /N/A
		1	GINGER
		2	indicates herbs have been used but no specific herbs listed
		3	indicates natural supplements which are not botanicals
		4	Black cohosh
		5	Black cohosh and candida balance, thyroid balance, liver cleanser/colon
		6	lavender
		7	yucca
		8	ginko, finsh oil
		9	"Pot" or "Cannabis"
		10	Can't remember specifically what's in the plan
		11	Tyme
		12	ginger and two others I can't remember their name
		13	Diet green tea w citrus
		14	Turmeric, liquid oxygen, Vit C
		15	lavender oil
		16	milk thistle
		32	Active On, make something with cayenne
		17	Marijuana used in past, peppermint, lavender
		18	cinnamon for diabetes
		19	cherries for gout
		20	Black cohosh, a lot more
		21	lavender ginger
		22	grape seed extract
		23	icy hot
		24	peppermint
		25	Black cohosh, tiger balm
		26	lavender, black cohosh, , yellow weed, ginger
		27	marijuana - not a user but pro medical use
		28	ginger, peppermint
		29	kava kava, catnip, angelica root
		33	lavender, peppermint
		30	essential oils
		31	Cherry juice
		32	Osteo Biflex, Turmeric, Ginger
		33	done them all
		34	Curcumin
		35	ginger for nausia
		36	peppermint/lavender for relaxation
		37	ginger clove
		38	Peppermint Lavender Eucalyptus Infuser
		1099	Missing
CAMpainEff		1099	Missing
		1000	Not available in survey version
		0	None given/N/A
		1	Not sure it helps (still try)
		2	Specific therapies listed with no statement of efficacy
		3	Meditation and visualization often helps greatly dissaciate from pain
		4	Chiro keeps me flexible and able to deal with pain until the final severe pain
		5	Acupuncture, massage not effective and hydrotherapy limited efficacy
		6	Keep healthy meals, exercise, and stress down absolutely decreases pain, , while yoga and meditation keep me moving with the pain when I am worried about losing my job and can't do daily chores
		7	Not effective
		8	Acupuncture made it worse
RxforPain	Please list any prescriptions you have used for pain, if any. If you use a pump or stimulator, please specify which one.	1099	Missing
		1000	Not available in survey version
		0	None given/N/A
		1	Aleve
		2	Loratabs
		3	Lortab and Oxycontin
		4	Hydrocodone and flexeril
		5	Neurotin, flexeril, hydrocodone, ibuprofin, tylenol
		6	morphine and oxydone
		7	naproxen
		8	baclofen, trarnodol, numbing cream, muscle relaxers, anti-inflammatories, lycocaine patches
		9	Oxycontin, hydrocodone, oxycodone, flector patches
		10	Tylenol, hydrocodone, ibuprofen, ultram, and Tramadol
		11	Cymbalta and Trazadone
		12	Lodiderm patches and vicodin
		13	Tramadol/Hydroacetemin/Lydocaine Pain Patch
		14	Tramadol/Gabapentin
		15	Morphine sulfate, Hydrocodone
		16	Tylenol w/ codeine and gabapentin
		17	Norontin 900 mg daily, being raised to 1800 mg daily
		18	Norco; ibuprofen
		19	Skeloxin, Percocet, Tizanidine, Hydrocone
		20	Tramdol
		21	Oxycodone 7.5/325
		22	Vicodin methacarbanol
		23	Percocet, Flexarill, Ibpr
		24	Tramadol, neurotin, cymbalta, ibuprophen
		25	Hydrocodone 10-325 mg
		26	Tiger balm, Bengay
		27	Oxycodone (no dosage given)
		28	Pump
		29	Morfine
		30	Shots
		31	Hydrocodone, Neurontin, and (pump) Badafen and (pump) prialt
		32	Morphine pump
		33	Morphine pump, oxecodone, baclafine
		34	Ibuprophen/Tylenol
		35	Stimulator, hydrocodone, gabapentin 600 mg x 6a day
		36	Oxycontin 20 mg, Percocet 5, 325 Injections
		37	Have implanted pain pump
		38	Hydrocodone pain patch
		39	Neurontin Tquinidd - muscle relaxer Trazoden and IUP
		40	Norco, oxycotin
		41	gabapentin morphine oxycodone
		42	Flexeral
		43	2 types of morphine
		44	Spinal stimulator/ pain medication
		45	Percocet, zanaflex, prednisone, lidocaine patches
		46	Tramadol, Hydrocodone, Flexeril
		47	Pain pump, Nerve Stimulator, Muscle Relaxer, Cymbalta
		132	Oxycontin, Hydrocodone, Pain Patch, Parvocet N-100, Lortab
		48	Pump, Oxycodone, Morphine, Tylox #5 and many others
		49	Tramadol, Flexeril
		50	inhaler
		133	hydrocodone
		51	Lyrica, percocet
		52	Zanaflex, bacflin, flexeral, mobic
		53	morphine
		54	morphine pump, Interstion, Percocet, Advil, Soma, Fentynal Pain Patches
		134	Medtronic Pain Pump Morphine
		55	Stimulator 20 years
		56	Ibiprofen, hydrocodon
		57	Naproxin
		58	Tramadol, Alive, Hydrocodone
		59	Gabbapentin
		60	Lyrica
		61	Ultram
		62	Lyrica 50 mg Trilepral 300 mg
		63	Flexil Gabapin
		64	Tramadol
		65	Pain meds - darvocet percocet narrao vicodin alehrex TENS with pain patches
		66	Celebrex, Aleve, Remecadett, Ultram, Tylenol, Methotrexate, Motrin
		67	Neurotin, Baclafen
		68	tylenol 3
		69	Ibuprofen
		70	I only use over the counter meds
		71	Muscle relaxer, tramadol, nerve medication for nerve damage
		72	Amitriptyline, Lorasapam
		73	Tramadol muscle relaxers and more
		74	Ibuprofen, salfa sabline
		75	Vicodin 7.5/325 mg (biologic simponi)
		76	Hydroxychlorquine
		77	Sulfasalizine, Ibuprophene, Tylenoyl
		78	Methotrex steroids
		79	Hydro 5,500
		80	Baclofen Hydrocodone meloflerm prednisone
		81	Motrin, Percocet, Oxycontin
		82	Hydrocodone Flexeril
		83	Tramadol's, Motrin, Tylenal
		84	TENS unit
		85	Baclofen Ibuprofen
		86	Cymbalta Tramadol
		135	Oxycodone lauracets
		87	N:saids:Narotics:Daleda
		88	Morphine
		89	Opana morphine oxycodone oxycontin dilaudid
		90	Naproxen, opiates in past
		91	Percocet 10
		92	Hydromorphone 2mg 3 times a day Mobic 15 mg daily
		93	Percuset
		94	Painkiller
		95	Butrans Patch, Dilad, D
		96	Butrons Patch, Fentynol Patch, Percocet
		97	Tylenol/Advil then Vicodin
		98	Muscle relaxer, tramadol, nerve medication for nerve damage
		99	Tylenol #3, Vitamin D Ibuprofen 600 mg, Magnesium regular over the counter Tylenol, muscle rubs
		100	Medtronic Morphine Pain Pump
		101	Norco Ibuprofin
		102	Altrams
		103	Oxycodone w/ Tylenol (soon to take Tylenol), Prilosec
		104	Tramadol
		105	Hydrocodone/Acet 325
		106	Mobic, Zanaflex
		107	hydro/acti 5.325, mobi C15 mg, stimulator - medtronic
		108	oxycodone morphine, methadone, soma, flexeral
		109	Nuriton
		110	TENS unit, Oxycodone, morphine, shot in back acupuncture
		111	stimulator, pain meds
		112	Lortabs 5/500
		113	Norco 5/325 1/2 pill after 6 hours, Fentanil patch 25 mg/hr
		114	Oxycodone, Hydrocodone
		115	Cyclobenzoprine
		116	morphine sulfate pills, gabapentain
		117	howertabs, flexireel, vicadon
		118	schedule 1 Narcodit
		119	All kinds of prescribed prescriptions oxycoden
		120	Loratabs, neurotin, tens unit
		121	Trazadone, codiene, ibuprofen, Aleve, Maxsal
		122	steroid injections, anti-inflammatories, nerve pain killers (as needed)
		123	voltaren, Lortab, flexeril, ibuprofen
		124	oxycodone 5mg
		125	Loracet and Percacet
		126	Norco
		127	Oxycodone
		128	Ibprophen, flexent
		129	I have a pain pump and I have prescriptions. I don't know all my prescriptions
		130	Norco 2x daily
		131	Morphine 15, Morphine ER 15mg, Ibuprofen Tylenol PM Hydrocodone
		132	Soma, Lyrica, Gabapentin, Aleve, Aspirin
		161	All opaits/opoide. Morphone being best for my pain. Never new oxymolhone injured in 1995 been on since then.
		136	Medtronic Morphine Intrathecal Pump. Percoset
		137	Neurotin
		138	oxycodone
		139	Celebrex, Vicoprofen, Ibuprofen
		140	Tramadol, NORCO, Flexeril, Tylenol, Ibeprofen
		141	morphine TABS
		142	7.5mg Oxycodone
		143	Pain pump Narcotics
		144	Oxycodone Morphine IR/ER Tramadol Diludid
		145	Oxycontin, Vicodin
		146	Neurotin, Remeron, oxycodone
		147	Lyrica, Percecet,
		148	Lyrica, Ibuprofin, Suboxone
		149	Medtronic
		150	Tylenol, advil, roboxin
		151	neither; have used pain meds
		152	Lyrica Flexeril
		153	Tramadol, Cymbalta, Flexeril, Lyrica, Naproxen, Visteril
		154	Soma, Robaxin,
		155	Methdone Percecet
		156	percotcet 10 mg
		157	Hydrocodine
		158	morphin hydrocodone
		159	Percocet - helps Opana Naproxen Fentanyl Patch Dilaudid
		160	Spinal cord stimulator, morphine, dilaudid, oxycontin, oxycodone IR, Ibuprofen, Lyrica, Nuerontin
		162	Vicodin, Vicoprofen,m morphine, percocet, Mobic, Lyrica
		163	Smart Relief - Icy Hot - Stimulator
		164	tramadol, Botron's pain patch, oxycodone, oxycontin, percocet, Vicodin
		165	I had a pain pump put in iy had to be taken back out in 2003 cuz it waz leaking spinal cord fluid and the couldn't stop it.
		166	flexerel Tylenol 3 Duflocanae Tylenol soon Gabupahar Percaset
		167	Hydrocrodne
		168	Perkcet Tramadol Flector Patch Steroid injections
		169	TENS unit Pecocet 5
		170	Loritab
		171	Stimulator
PLEASE CHECK THE BOX(ES) NEXT TO CONDITIONS YOU HAVE BEEN DIAGNOSED WITH:
Hyperdx	Hypertension	1	Yes
		0	No
		1099	Missing
Heartdx	Heart Disease	1	Yes
		0	No
		1099	Missing
IBDdx	Inflammatory Bowel Disease	1	Yes
		0	No
		1099	Missing
Renaldx	Impaired Renal Function/Kidney Disease	1	Yes
		0	No
		1099	Missing
Asthmadx	Asthma	1	Yes
		0	No
		1099	Missing
Depdx	Depression	1	Yes
		0	No
		1099	Missing
Anxietydx	Anxiety	1	Yes
		0	No
		1099	Missing
Spinedx	Spine and/or Neck Issues	1	Yes
		0	No
		1099	Missing
		1000	Not available in survey version
Bronchdx	Chronic Bronchitis	1	Yes
		0	No
		1099	Missing
Diabdx	Diabetes	1	Yes
		0	No
		1099	Missing
Cancerdx	Cancer	1	Yes
		0	No
		1099	Missing
CurrentTX	Currently being treated (for cancer)	1	Yes
		0	No
		1099	Missing
		1000	Not available in survey version
Strokedx	Stroke	1	Yes
		0	No
		1099	Missing
RAdx	Rheumatoid Arthritis	1	Yes
		0	No
		1099	Missing
Osteodx	Osteoarthritis	1	Yes
		0	No
		1099	Missing
CFSdx	Chronic Fatigue Syndrome	1	Yes
		0	No
		1099	Missing
TMJdx	Temporomandibular Jaw Disorder (TMJ)	1	Yes
		0	No
		1099	Missing
		1000	Not available in survey version
Backdx	Chronic Back Pain	1	Yes
		0	No
		1099	Missing
Kneedx	Knee Pain	1	Yes
		0	No
		1099	Missing
Fibrodx	Fibromyalgia	1	Yes
		0	No
		1099	Missing
Goutdx	Gout	1	Yes
		0	No
		1099	Missing
Migrainedx	Migraines	1	Yes
		0	No
		1099	Missing
Headdx	Tension Headaches	1	Yes
		0	No
		1099	Missing
Bonesdx	Injury: Broken Bone(s)	1	Yes
		0	No
		1099	Missing
Tissuedx	Injury: Musculoskeletal or Soft Tissue Trauma (such as whiplash, torn ligament, etc.)	1	Yes
		0	No
		1099	Missing
Other_conds	Please list any other health conditions you have.	1099	Missing
		0	None given
		1	Degenerative disc Disease
		2	lower spine
		3	postherpetic neuralgia
		4	anorexia nervosa & PTSD
		5	cystic fibrosis
		6	COPD
		7	osteomy litis, psoriasis, liver failure
		8	broken neck surgery
		9	Titanium bones/joints
		10	Degenerative disc Disease & Facet Syndrome
		11	vertigo
		12	hypothyroid, obesity
		13	pinched nerve and neck pain
		14	ehlers Dahlos syndrome
		15	Sleep apnea and TMJ
		16	chronic pancreatitis
		17	High cholesterol
		18	"Chronic pain"
		19	"GURD" and Chronis
		20	Degenerative disc Disease, Bulging discs, and arthritis
		21	GERD
		22	Multiple sirocises
		23	Sjorgen's Syndrome graves of eye and throat
		24	Raynaud's, Low platelets, deg. Joint and bulging disc, sleep apnea, osteopenia, knee replacement, shoulder rotator cup repair, stimulator, shoulder magnason stack, mustard gas and serion gas exp. During Gulf War
		25	kidney removed w/ resulting trauma to rib nerve
		26	Vascular disease
		27	Multiple Sclerosis
		28	Check Medical Records
		29	PTSD Major Depression Social anxiety
		30	dupaytrens, perif neuropathy
		31	Arthritis of the spine, pain on left breast
		32	you name it, I have it. Not joking.
		33	peripheral neuropathy
		34	Spinal fusion, corpol Tunel Both hands, neuropathy
		35	high blood pressure
		36	MRSA
		37	Leukemia
		38	Artifical left leg bone - titanium from ankle to hip including the hinged knee, Knee, right shoulder, oral pmt implants, Defib/Heart a "medtronis" regular! Many more!
		39	seizeres
		40	PTSD, ADD, IC
		41	Back fusion, rib section
		42	Permanent nerve damage right hand due to occupational injury
		43	TBI
		44	Herniated disc in my back of neck
		45	Hyperlipidemia DMT
		69	PTSD, anxiety, depression, ulcers, fibromyalgia, degenerative disc disease neck ow back
		46	Reflux, Allergies, Psoriatic Arthritis, Neuropathy feet and toes, Polycystic Ovarian Syndrome
		47	Pain in feet
		48	Pulmonary Fibrosis Methotrexate induced
		49	Spinal/Newes/Spine Chrones Borderline diabetes
		50	DM Type II, Osteoarthritis, High Blood Pressure, Depression
		70	blindness
		51	Graves Disease Double Vision (20 Thyroid) Gastritis, early GERD, Barretts esophagitis, arthritis, Diverticulosis, Bowel obstructions 20 adhesions, Myocardial bridging COPD, sleep apnea, elevated cholesterol
		71	Torn Rotator Cuff
		52	Sleep apnea, Carpal Tunnel, Cluster headaches, Foot bunions
		72	Hyperthyroidism
		53	Bipolar Neuropathy High cholesterol
		73	I have a broken back, and I am paralyzed
		54	Psoriatic arthritis
		74	Herniated disc in neck. Arnold Chiari Malformation
		55	collapsed R lung, PTSD, anxiety
		75	sinal stenosis, neuropathy, anxiety
		56	Full body RSD for 20 yrs
		76	Chrohns Disease
		57	cryofribrogememia
		77	COPD, Lung collapses, RLS legs
		58	Postlarinenetomy syndrome, Lumbar syndrome, Bursitis
		59	Chronic Back Pain, Frozen shoulder, Hx of duodenal ulcer, Hypertension, Osteoarthritis of spine, lumbar region
		60	Back injury from fall down steps
		61	sarcoidosis
		62	spinenal neropathy
		63	lower back, and right and left foot pain. I've had 6 lower surgeries
		64	I have Tarlov cyst, had removed but came back I have high SCF I have shunt in low back Chiari malformation and unstable C-I and occupat had those repaired
		65	kidney stones
		66	Parapelgia
		67	2 car accidents last yr
		68	Food allergies, allergies to pollen, molds, inhalents
		78	I have a metal rod for a back bone
		79	Diverticulitis
		80	Neuroma in foot
		81	Irritable bowel, Irritable colen, GURD, Barretts Esophagus, AVN Rt hip, 13-51. Ped - Herniated disk C-spine, and T-spine migrain behind the eyes. PTSS. Panic Attack Depression.
		82	PTSD, Social Anxiety, Major depression
		83	Hyperlipidemia, Non-alcoholic Steatohepatitis (NASH)
		84	Lupus, carotid blockages
		85	ASD closure (hole in heart) ACL surgery on right knee
		86	sciatica
		87	Neurofibromatosis Scoliosis Ischemic heart Short Bowel Syndrome
		88	Heart, bowel, arthritis
		89	Lupus, endometriosis, allergies
		90	high cholesterol fatty liver disease
		91	HIV
		92	Hypothyroidism
		93	Heart Attack
		94	Acid Reflux High Triglycerides
		95	I've also had two total hip replacements at a young age. They had them revised already. Nothing happened to me I was born with artritis.
		96	Neurophy in my feet
		97	thyroid colesteal Gerd Degenerative Disc Disease Joint replacement Fusion of spine C5-C6
PLEASE CHECK THE BOX WHICH BEST APPLIES TO YOU:
gender	What is your gender?	1	Male
		2	Female
		3	Other
		1099	Missing
Marital	What is your marital status?	1	Single
		2	Married
		3	Divorced
		4	Separated
		5	Widowed
		6	A member of an unmarried couple, living together
		1099	Missing
Raceeth	What is your race/ethnicity?	1	White/Caucasian
		2	Hispanic/Latino
		3	African American
		4	Native American or American Indian
		5	Asian/Pacific Islander
		6	Two or more races
		1099	Missing
		7	Other
Raceeth7a	Other race	0	N/A
		1000	Not available in survey version
		1099	Missing
Edu	What is the highest degree or level of school you have completed?	1099	Missing
		1	No schooling
		2	Nursery school to 8th grade
		3	Some high school, no diploma
		4	High school diploma/GED
		5	Some college credit, no degree
		6	Associate degree or Trade/Technical/Vocational training
		7	Bachelor's degree
		8	Master's degree
		9	Doctorate or equivalent professional degree
work	What is your work status?	1	Employed for wages
		2	Self-employed
		3	Student
		4	Disabled
		5	Not Working/Unemployed
		6	Retired
		7	A Homemaker
		1099	Missing
vet	What is your military status?	1099	Missing
		1000	Not available in survey version
		1	Veteran
		2	Active duty
		3	Guard/Reserves
		4	Served without Veteran Status (kicked out/dishonorably discharged)
		0	Never served in the Armed Forces
Income	What is your annual household income, from all sources?	1099	Missing
		0	Don't know
		1	Less than $25,000
		2	$25,001 - $50,000
		3	$50,001 - $75,000
		4	$75,001 or more
smoker	What is your cigarette smoking status?	1099	Missing
		1	Former Smoker
		2	Current Smoker
		3	I have never smoked
Exercise_month	During the past month, did you participate in any physical activities or exercises such as yoga, aerobics, or walking for exercise?	1099	Missing
		0	No
		1	Yes
ExerType1, ExerType2, ExerType3	If yes, what type (for example, walking)?	1099	Missing
		0	N/A
		2	Swimming or aqua aerobics
		3	dance
		4	pilates
		5	dance
		6	hiking
		7	golf
		8	walking
		9	PT
		10	barre
		11	yoga
		12	cycling or bike
		33	pool
		13	walking the baby
		14	wheelchair on the rail trail
		15	pool exercises
		16	physical therapy
		17	walking on the treadmill
		18	"treadmill" or "tredmill"
		19	walking short distances in stores grocery shopping
		20	(some lb) weights or free weights
		21	swimming helps my arms and legs with pain
		22	swimming
		23	up and down hallway
		24	walking zumba
		25	yard work
		28	walking yoga
		29	housekeeping
		30	work
		31	stretching/yoga
		32	3 min walking
		33	Weight lifting
		34	zumba
amt_time1	If yes, how many days per week did you exercise?	1099	Missing
		0	N/A
		(number of minutes)	(continuous)
		8	less than one day per week
amt_wk1	If yes, how many minutes did you exercise per day?	1099	Missing
		0	N/A
		(number of minutes)	(continuous)
ALC	During the last 12 months, how often did you usually have any kind of drink containing alcohol? By a drink we mean half an ounce of absolute alcohol (e.g. a 12 ounce can or glass of beer or cooler, a 5 ounce glass of wine, or a drink containing 1 shot of liquor). Choose only one.	1099	Missing
		0	None
		1	Every day
		2	5-6 times a week
		3	3-4 times a week
		4	Twice a week
		5	Once a week
		6	2 to 3 times a month
		7	3 to 11 times in the past year
		8	1 or 2 times in the past year
PLEASE FILL IN THE BLANK:
AGE	What is your age?	Years	(continuous)
		1099	Missing
WEIGHT	What is your weight?	lbs.	(continuous)
		1099	Missing
HEIGHT	What is your current height?	inches (converted)	(continuous)
		1099	Missing
pilot	which pilot period?	1	pilot period 1
		2	rest of chaps timepoint
NonPtnt	possibly non-patient/caregiver/someone accompanying patient who may have also been in pain?	0	patient
		1	may not have been a patient
other_r1	other conditions recode	.	Missing
		0	None listed
		1	Condition listed as above
		2	Other condition listed
other_r2	other conditions recode	.	Missing
		0	None listed
		1	Condition listed as above
		2	Other condition listed
other_r3	other conditions recode	.	Missing
		0	None listed
		1	Condition listed as above
		2	Other condition listed
other_r4	other conditions recode	.	Missing
		0	None listed
		1	Condition listed as above
		2	Other condition listed
other_r5	other conditions recode	.	Missing
		0	None listed
		1	Condition listed as above
		2	Other condition listed
other_r6	other conditions recode	.	Missing
		0	None listed
		1	Condition listed as above
		2	Other condition listed
other_r1r1	other conditions recode	.	Missing
		1	Other condition listed
		0	No additional condition listed
other_r2r2	other conditions recode	.	Missing
		1	Other condition listed
		0	No additional condition listed
other_r3r3	other conditions recode	.	Missing
		1	Other condition listed
		0	No additional condition listed
other_r4r4	other conditions recode	.	Missing
		1	Other condition listed
		0	No additional condition listed
other_r5r5	other conditions recode	.	Missing
		1	Other condition listed
		0	No additional condition listed
other_r6r6	other conditions recode	.	Missing
		1	Other condition listed
		0	No additional condition listed
proxperson	proxy or personal interview recode	1	proxy or personal interview format used
		0	self-administered survey
CAM_r1, CAM_r2, CAM_r3	recode from CAM_other	0	No other CAM listed
		1	Exercise, including PT
		2	Hydrotherapy and/or pool
		3	Reiki
		4	TENS
		5	prayer
		6	massage
		7	Other
		8	ice and/or heat
		9	Aromatherapy
CAM_r1a, CAM_r2a, CAM_r3a	recode from CMA_r1,_r2, _r3	0	No other CAM listed
		1
		2	Hydrotherapy and/or pool
		3	Reiki
		4	TENS
		5	prayer
		6
		7	Other
		8	ice and/or heat
		9	Aromatherapy
Herbs_r1, Herbs_r2, Herbs_r3, Herbs_r4	Recode from Herbs_other	.	Missing
		1	Ginger
		2	Black Cohosh
		3	Thyme
		4	Lavender
		5	Yucca
		6	Ginkgo
		7	Pot/Marijuana
		8	Turmeric
		9	Milk Thistle
		10	Cayenne
		11	peppermint
		12	Cinnamon
		13	Cherries
		14	Others (unknown)
		15	Mixture/formulation
		16	Yellowweed
		17	Kava Kava
		18	Catnip
		19	Angelica Root
Rxrecode1, Rxrecode2, Rxrecode3, Rxrecode4, Rxrecode5, Rxrecode6	Recode from RxforPain	.	Missing
		1000	Not available in survey version
		0	None listed
		1	Anticonvulsant
		2	NSAID
		3	Muscle Relaxer
		4	Weak Opioid
		5	Strong Opioid
		6	Other Rx or Tx
		7	Unsure or non-specific Rx
Rxdrug, Rxrecode1R, Rxrecode2R, Rxrecode3R, Rxrecode4R, Rxrecode5R, Rxrecode6R	Recode from RxforPain & Rxrecode1-6	.	Missing OR Not available in survey version
		0	None listed
		1	Anticonvulsant
		2	NSAID
		3	Muscle Relaxer
		4	Weak Opioid
		5	Strong Opioid
		6	Other Rx or Tx
		7	Unsure or non-specific Rx
Pump	Open-ended RxforPain "Pump" indicated	.	Missing
		1000	Not available in survey version
		0	None listed
		1	Pump listed
Stim	Open-ended RxforPain "Nerve stimulator" indicated	.	Missing
		1000	Not available in survey version
		0	None listed
		1	Nerve stimulator listed
comorbid	sum (Hyperdx, Heartdx, IBDdx, Renaldx, Asthmadx, Depdx, Anxietydx, Bronchdx, Diabdx, Cancerdx, Strokedx, RAdx, Osteodx, CFSdx, Kneedx, Fibrodx, Goutdx, Migrainedx, Headdx, Bonesdx, Tissuedx, backspinedx, TMJdx, other_r1r1, other_r2r2, other_r3r3, other_r4r4, other_r5r5, other_r6r6	(continuous)
comorbid_cat	recode of comorbid	.	Missing all dx questions
		0	No comorbidities
		1	1 to 3
		2	4
		3	5+
BMI_cat	BMI using Height and Weight	.	Missing height and/or weight
		1	<25
		2	25-29.9
		3	30-39.9
		4	40+
BMI_cat_r	BMI using Height and Weight	.	Missing height and/or weight
		1	<25
		2	25-29.9
		3	30-34.9
		4	35+
marital_r	recode of Marital	1	Single
		2	Divorced/Sep/Widowed
		3	Married/Cohabitating
		.	Missing
Race_r	Recode from Raceeth	1	White/Caucasian
		6	Two or more races
		3	Other
		.	Missing
edu_r	Recode from Edu	.	Missing
		1	Some high school or less
		2	High school diploma/GED
		3	Some college or Associate's degree
		4	Bachelor's degree
		5	Master's or Doctorate degree
work_r	Recode from work	.	Missing
		1	Employed, Self-employed, or Student
		2	Homemaker
		3	Retired or Unemployed
		4	Disabled
age1	recode of continuous age	.	Missing
		1	18-29
		2	30-44
		3	45-64
		4	65-84
		5	85+
inc_r	Recode from Income	.	Missing
		1	<20k
		2	20-40k
		3	40-70k
		4	>70k
vet_r	Recode	.	Missing OR Not available in survey version
		1	Veteran or Served without Veteran Status (kicked out/dishonorably discharged)
		2	Active duty/Guard/Reserves
		0	Never served in the Armed Forces
Exer1a	Recode from ExerType1	.	Missing
		0	No exercise'
		1	Swimming or Pool exercise'
		2	Dance, Pilates, or Barre'
		3	Hiking'
		4	Golf'
		5	Walking or Running'
		6	PT'
		7	Weights'
		8	Moving around home or work'
		9	Yoga'
		10	Cycling'
		11	Other exercise specified'
Exer2a	Recode from ExerType2	.	Missing
		0	No exercise'
		1	Swimming or Pool exercise'
		2	Dance, Pilates, or Barre'
		3	Hiking'
		4	Golf'
		5	Walking or Running'
		6	PT'
		7	Weights'
		8	Moving around home or work'
		9	Yoga'
		10	Cycling'
		11	Other exercise specified'
Alc_r	Recode from ALC	.	Missing
		0	No alcohol in past year
		1	5-7 drinks in past wk
		2	3-4 drinks in past wk
		3	1-2 drinks in past wk
		4	2-3 drinks per month or less
QAID	Quality assessor/Team member ID	0	No QA conducted or TF implementing survey
		1	Assessor 1
		2	Assessor 2
RxdrugR	RxDrug recode	0	No Rx drugs have been or are being used
		1	Opioids have or are being used
		2	Other Rx have or are being used
RxdrugR2	RxDrugR recode	0	No Rx drugs have been or are being used
		1	Rx have or are being used
opiaterx	rx drug broken into opiate categories	0	No Rx drugs have been or are being used
		1	Other Rx have or are being used
		2	Weak Opioid
		3	Strong Opioid
workr2	recode from work_r	1	employed, Self-employed, Student, or homemaker
		2	Retired or Unemployed
		3	Disabled
		.	Missing
incomenew	recode from inc_r	1	<50k
		2	50k+
weekmin		(cont)	weekly exercise min among those not missing
exercat	recode of weekmin	0	no exercise in past week
		1	exercise in past week
agenew1		1	18-39
		2	40-59
		3	60 +
		.	Missing age or under 18
painconds		(cont)	sum(backspinedx, migrainedx, headdx, RAdx, Osteodx, TMJdx, Kneedx, Fibrodx, goutdx)
mentalconds		(cont)	sum(Depdx, Anxietydx)
injuryconds		(cont)	sum(Bonesdx, Tissuedx)
otherconds		(cont)	sum(Hyperdx, Heartdx, IBDdx, Renaldx, Asthmadx,Bronchdx, Diabdx, Cancerdx, Strokedx, CFSdx)
GPS		(cont)	excluding those with at least one individual item missing: sum(Current_pain, best_wk, worst_wk, avg_wk, avg_3month, afraid_wk, dep_wk, tired_wk, anxious_wk, stressed_wk, sleep_wk, comfort_wk, ind_wk, work_wk, meds_wk, nostore_wk, nochores_wk, nosocial_wk, noexer_wk, nohobbies_wk)/2
Survey_Version	Survey Version	1
		2
		3
		4
		5
Date	Date of Data Collection	1	6/18/14-7/7/14
		2	2014-07-31
		3	8/1/14-8/13/14
		4	8/14/14-9/16/14
		5	9/17/14-11/5/14
		6	11/6/14-2/15/15
		7	2/16/15-2/26/15
		8	7/31/2014; patient took home and mailed 3/24/2015
		9	3/12/15-3/26/15
		10	2015-07-09
		11	2015-07-16
		12	2015-09-17
		13	2015-09-21
		14	2015-09-25
		15	2015-10-15
		16	2015-11-19
		17	2015-11-30
		18	2015-11-19
		19	2015-11-30
		20	2016-02-05
		21	2016-02-18
		22	2/5/2016; patient took home and mailed 2/16/2016
		23	2016-03-01
		24	2016-03-02
		25	2016-03-09
Date_r	Date of Data Collection	1	6/18/14-7/7/14
		2	7/15/14-7/20/14
		3	7/21/14-7/29/14
		4	2014-07-31
		5	8/1/14-8/13/14
		6	8/14/14-9/16/14
		7	9/17/14-11/5/14
		8	11/6/14-2/15/15
		9	2/16/15-2/26/15
		10	7/31/2014; patient took home and mailed 3/24/2015
		11	3/12/15-3/26/15
		12	2015-07-09
		13	2015-07-16
		14	2015-09-17
		15	2015-09-21
		16	2015-09-25
		17	2015-10-15
		18	2015-11-19
		19	2015-11-30
		20	2016-02-05
		21	2016-02-18
		22	2/5/2016; patient took home and mailed 2/16/2016
		23	2016-03-01
		24	2016-03-02
		25	2016-03-09
Location_r	Clinic Location	1
		2
		3
		4
Method_r	Recruitment Method	1	Personal recruiting
		2	Box
Proxy_inperson	Did participant use a proxy for any portion of survey?	0	No proxy
		1	Proxy used
Perosnalinterview	Was a personal interview format used?	0	Participant completed form without help from CHAPS team
		1	Participant was interviewed aloud by CHAPS team member
